# Supplementary material for: A new species of the genus Centruroides Marx (Scorpiones, Buthidae) from western Michoacán State, México using molecular and morphological evidence
Source: Zookeys. 2019 Jul 2;859:31–48. doi: 10.3897/zookeys.859.33069 (PMC6616246; doi:10.3897/zookeys.859.33069)
Supplement: XML Treatment for Centruroides romeroi [file zookeys.859.33069-treatment1.xml]

<!DOCTYPE tp:taxon-treatment
  PUBLIC "-//TaxonX//DTD Taxonomic Treatment Publishing DTD v0 20100105//EN" "tax-treatment-NSO.dtd">
<tp:taxon-treatment xmlns:tp="http://www.plazi.org/taxpub"><tp:treatment-meta><kwd-group><label>Taxon classification</label><kwd><named-content xmlns:xlink="http://www.w3.org/1999/xlink" content-type="kingdom">Animalia</named-content></kwd><kwd><named-content xmlns:xlink="http://www.w3.org/1999/xlink" content-type="order">Scorpiones</named-content></kwd><kwd><named-content xmlns:xlink="http://www.w3.org/1999/xlink" content-type="family">Buthidae</named-content></kwd></kwd-group><mixed-citation publication-type="journal"><person-group><name><surname>Quijano-Ravell</surname><given-names>Ana F.</given-names></name><name><surname>de Armas</surname><given-names>Luis F.</given-names></name><name><surname>Francke</surname><given-names>Oscar F.</given-names></name><name><surname>Ponce-Saavedra</surname><given-names>Javier</given-names></name></person-group><article-title>A new species of the genus <italic><tp:taxon-name><tp:taxon-name-part taxon-name-part-type="genus" reg="Centruroides">Centruroides</tp:taxon-name-part></tp:taxon-name></italic> Marx (<tp:taxon-name><tp:taxon-name-part taxon-name-part-type="order">Scorpiones</tp:taxon-name-part></tp:taxon-name>, <tp:taxon-name><tp:taxon-name-part taxon-name-part-type="family">Buthidae</tp:taxon-name-part></tp:taxon-name>) from western Michoacán State, México using molecular and morphological evidence</article-title><source>Zookeys</source><day>02</day><month>7</month><year>2019</year><volume>859</volume><fpage>31</fpage><lpage>48</lpage><pub-id pub-id-type="doi">10.3897/zookeys.859.33069</pub-id></mixed-citation></tp:treatment-meta><tp:nomenclature><tp:taxon-name>
                <tp:taxon-name-part taxon-name-part-type="genus" reg="Centruroides">Centruroides</tp:taxon-name-part>
                <tp:taxon-name-part taxon-name-part-type="species" reg="romeroi">romeroi</tp:taxon-name-part>
                <object-id xmlns:xlink="http://www.w3.org/1999/xlink" content-type="zoobank" xlink:type="simple">http://zoobank.org/6528884A-5A64-4CC7-B99A-73D5D1BB645F</object-id>
              </tp:taxon-name><tp:taxon-status xmlns:xlink="http://www.w3.org/1999/xlink" xlink:type="simple">sp. nov.</tp:taxon-status><xref ref-type="fig" rid="F1">Figs 1</xref><xref ref-type="fig" rid="F2">, 2–5</xref><xref ref-type="fig" rid="F3">, 6–11</xref><xref ref-type="fig" rid="F4">, 12–17</xref><xref ref-type="fig" rid="F5">, 18–20</xref><xref ref-type="fig" rid="F7">; 29</xref><xref ref-type="fig" rid="F10">, 30a, e, i</xref><xref ref-type="fig" rid="F8">, 31a, e</xref><xref ref-type="table" rid="T1">. Tables 1</xref><xref ref-type="table" rid="T2">, 2</xref><xref ref-type="table" rid="T3">, 3.</xref></tp:nomenclature><tp:treatment-sec sec-type="type material" id="SECID0E5PAC"><title>Type material.</title><p>Male <bold>holotype</bold> (<abbrev xmlns:xlink="http://www.w3.org/1999/xlink" content-type="institution" xlink:title="Colección Nacional de Arácnidos, Instituto de Biología, Universidad Nacional Autónoma de México, D.F; and IESC: Instituto de Ecología y Sistemática, La Habana, Cuba" id="ABBRID0EHAAE" xlink:type="simple">CNAN</abbrev>-T01315), Michoacán: Coalcomán de Vázquez Pallares municipality: La Nieve (<named-content xmlns:xlink="http://www.w3.org/1999/xlink" content-type="dwc:verbatimCoordinates" xlink:type="simple"><named-content content-type="geo-json" specific-use="{&#34;type&#34;:&#34;Point&#34;,&#34;coordinates&#34;:[-103.044217,18.817833]}" id="NCID0EPAAE" xlink:type="simple">18°49.070'N, 103°02.653'W</named-content></named-content>, 2230‒2260 m a.s.l.), 07-VIII-2002, O. Francke, E. González S. y S. Reynaud colls, determined as <italic><tp:taxon-name><tp:taxon-name-part taxon-name-part-type="genus" reg="Centruroides">Centruroides</tp:taxon-name-part><tp:taxon-name-part taxon-name-part-type="species" reg="infamatus">infamatus</tp:taxon-name-part><tp:taxon-name-part taxon-name-part-type="subspecies" reg="ornatus">ornatus</tp:taxon-name-part></tp:taxon-name></italic> by R. J. Moreno B., 02-VII-2004. <bold>Paratypes</bold>: 17 ♂♂, 38 ♀♀ Michoacán: Coalcomán de Vázquez Pallares municipality: La Nieve, 10.VII.2006, 2246 m, O. Francke, J. Ponce, M. Córdova, A. Jaimes, G. O. Francke &amp; V. Capovilla, colls: 1 male (peines 22-21) 1 female (18-18). (<abbrev xmlns:xlink="http://www.w3.org/1999/xlink" content-type="institution" xlink:title="Colección Nacional de Arácnidos, Instituto de Biología, Universidad Nacional Autónoma de México, D.F; and IESC: Instituto de Ecología y Sistemática, La Habana, Cuba" id="ABBRID0EFBAE" xlink:type="simple">CNAN</abbrev>-T01316), 3 ♂♂, 5 ♀♀ (<abbrev xmlns:xlink="http://www.w3.org/1999/xlink" content-type="institution" xlink:title="Colección Aracnológica del Laboratorio de Entomología “Biol. Sócrates Cisneros Paz”, Facultad de Biología, Universidad Michoacana de San Nicolás de Hidalgo, Morelia, Michoacán, México" id="ABBRID0EKBAE" xlink:type="simple">CAFBUM</abbrev> S0150), 3 ♂♂ adult, 1 ♂ juvenile, 3 ♀♀ (IESC-3.3796 to. 3.3802). Michoacán: Coalcomán de Vázquez Pallares municipality: La Nieve, 7. VIII. 2002, 2265 m, O. Francke, E. Gonzalez-Santillán &amp; S. Reynaud colls.</p></tp:treatment-sec><tp:treatment-sec sec-type="distribution" id="SECID0EPBAE"><title>Distribution.</title><p>Only known from the type locality (Fig. <xref ref-type="fig" rid="F1">1</xref>).</p><fig id="F1" position="float" orientation="portrait"><label>Figure 1.</label><caption><p><italic><tp:taxon-name><tp:taxon-name-part taxon-name-part-type="genus" reg="Centruroides">Centruroides</tp:taxon-name-part><tp:taxon-name-part taxon-name-part-type="species" reg="romeroi">romeroi</tp:taxon-name-part></tp:taxon-name></italic> sp. nov., geographic position of the type locality in Mexico.</p></caption><graphic xmlns:xlink="http://www.w3.org/1999/xlink" xlink:href="zookeys-859-031-g001.jpg" position="float" orientation="portrait" xlink:type="simple" id="oo_314016.jpg"/></fig></tp:treatment-sec><tp:treatment-sec sec-type="etymology" id="SECID0ERCAE"><title>Etymology.</title><p>The proposed name is a patronym honoring Biol. Mario Manuel Romero Tinoco, who has dedicated his life to increasing our knowledge of the “hot land” in Michoacán State, and for his relevant and continued contributions to the people that inhabit those beautiful places.</p></tp:treatment-sec><tp:treatment-sec sec-type="diagnosis" id="SECID0EWCAE"><title>Diagnosis.</title><p>A medium-sized species belonging to the <italic><tp:taxon-name><tp:taxon-name-part taxon-name-part-type="genus" reg="Centruroides">Centruroides</tp:taxon-name-part><tp:taxon-name-part taxon-name-part-type="species" reg="infamatus">infamatus</tp:taxon-name-part></tp:taxon-name></italic> subgroup (as defined by <xref ref-type="bibr" rid="B15">Ponce-Saavedra and Francke 2019</xref>) of the “striped” group. Pectines with 16–18 (mode 18) teeth in females and 20–22 (mode 21) in males (Table <xref ref-type="table" rid="T3">3</xref>). Hemispermatophore flagelliform, internal lobe (il) slightly developed, moderately sclerotized and almost straight; medial lobe (ml) scarcely developed but sclerotized; external lobe spiniform hook-like; trunk broad, fusiform and expanded towards the pedal flexure region; truncal flexure is conspicuous; pedicel with margins strongly <!--PageBreak -->sclerotized at inner margin that is less sclerotized towards the pedal flexure which is well developed (Fig. <xref ref-type="fig" rid="F7">29</xref>).</p><p><italic><tp:taxon-name><tp:taxon-name-part taxon-name-part-type="genus" reg="Centruroides">Centruroides</tp:taxon-name-part><tp:taxon-name-part taxon-name-part-type="species" reg="romeroi">romeroi</tp:taxon-name-part></tp:taxon-name></italic> sp. nov. closely resembles <italic><tp:taxon-name><tp:taxon-name-part taxon-name-part-type="genus" reg="Centruroides">C.</tp:taxon-name-part><tp:taxon-name-part taxon-name-part-type="species" reg="ruana">ruana</tp:taxon-name-part></tp:taxon-name></italic> and <italic><tp:taxon-name><tp:taxon-name-part taxon-name-part-type="genus" reg="Centruroides">C.</tp:taxon-name-part><tp:taxon-name-part taxon-name-part-type="species" reg="infamatus">infamatus</tp:taxon-name-part></tp:taxon-name></italic>, (<xref ref-type="bibr" rid="B18">Quijano-Ravell and Ponce-Saavedra 2016</xref>) but it is noticeably smaller (33–45 mm in <italic><tp:taxon-name><tp:taxon-name-part taxon-name-part-type="genus" reg="Centruroides">C.</tp:taxon-name-part><tp:taxon-name-part taxon-name-part-type="species" reg="romeroi">romeroi</tp:taxon-name-part></tp:taxon-name></italic> sp. nov., 63–70.7 mm in <italic><tp:taxon-name><tp:taxon-name-part taxon-name-part-type="genus" reg="Centruroides">C.</tp:taxon-name-part><tp:taxon-name-part taxon-name-part-type="species" reg="ruana">ruana</tp:taxon-name-part></tp:taxon-name></italic> and 54–66 mm in <italic><tp:taxon-name><tp:taxon-name-part taxon-name-part-type="genus" reg="Centruroides">C.</tp:taxon-name-part><tp:taxon-name-part taxon-name-part-type="species" reg="infamatus">infamatus</tp:taxon-name-part></tp:taxon-name></italic>) having a lower pectinal tooth count and paler coloration pattern. Also, males of <italic><tp:taxon-name><tp:taxon-name-part taxon-name-part-type="genus" reg="Centruroides">C.</tp:taxon-name-part><tp:taxon-name-part taxon-name-part-type="species" reg="ruana">ruana</tp:taxon-name-part></tp:taxon-name></italic> have pedipalp chelae slightly thicker (Fig. <xref ref-type="fig" rid="F10">30b</xref>), whereas <italic><tp:taxon-name><tp:taxon-name-part taxon-name-part-type="genus" reg="Centruroides">C.</tp:taxon-name-part><tp:taxon-name-part taxon-name-part-type="species" reg="infamatus">infamatus</tp:taxon-name-part></tp:taxon-name></italic> has subaculear tubercle nearer to the base of the aculeus (Fig. <xref ref-type="fig" rid="F10">30k</xref>). The most similar species to <italic><tp:taxon-name><tp:taxon-name-part taxon-name-part-type="genus" reg="Centruroides">Centruroides</tp:taxon-name-part><tp:taxon-name-part taxon-name-part-type="species" reg="romeroi">romeroi</tp:taxon-name-part></tp:taxon-name></italic> sp nov. is <italic><tp:taxon-name><tp:taxon-name-part taxon-name-part-type="genus" reg="Centruroides">C.</tp:taxon-name-part><tp:taxon-name-part taxon-name-part-type="species" reg="ornatus">ornatus</tp:taxon-name-part></tp:taxon-name></italic> but the new species differs as follows: It has pedipalps moderately elongated (Fig. <xref ref-type="fig" rid="F10">30a</xref>); femur with dorsal, external and ventral intercarinal spaces finely and densely granulose and the internal face with many coarser scattered granules, some of which are large and conical; dorsal internal, dorsal external and ventral internal carinae on the manus dentate and well developed and the ventral external carina strong, serrate. Pedipalps of <italic><tp:taxon-name><tp:taxon-name-part taxon-name-part-type="genus" reg="Centruroides">C.</tp:taxon-name-part><tp:taxon-name-part taxon-name-part-type="species" reg="ornatus">ornatus</tp:taxon-name-part></tp:taxon-name></italic> moderately elongated (Fig. <xref ref-type="fig" rid="F10">30d</xref>); manus oval; femur with intercarinal spaces coriaceous, except dorsally where they are finely granulose; all carinae strong, coarsely granulose to subdentate. Segment V of <italic><tp:taxon-name><tp:taxon-name-part taxon-name-part-type="genus" reg="Centruroides">Centruroides</tp:taxon-name-part><tp:taxon-name-part taxon-name-part-type="species" reg="romeroi">romeroi</tp:taxon-name-part></tp:taxon-name></italic> sp. nov. (Fig. <xref ref-type="fig" rid="F10">30a</xref>) almost entirely acarinate except for subtle vestiges of dorsal supramedians (basal one-third only), ventral lateral and ventral median carinae. Segment V of <italic><tp:taxon-name><tp:taxon-name-part taxon-name-part-type="genus" reg="Centruroides">C.</tp:taxon-name-part><tp:taxon-name-part taxon-name-part-type="species" reg="ornatus">ornatus</tp:taxon-name-part></tp:taxon-name></italic> (Fig. <xref ref-type="fig" rid="F10">30h</xref>) with ventral lateral carinae very weakly subgranulose, the submedian carinae absent and ventral median carina weakly subgranulose. Pectinal <!--PageBreak -->tooth counts in <italic><tp:taxon-name><tp:taxon-name-part taxon-name-part-type="genus" reg="Centruroides">C.</tp:taxon-name-part><tp:taxon-name-part taxon-name-part-type="species" reg="romeroi">romeroi</tp:taxon-name-part></tp:taxon-name></italic> sp. nov. male 18–22, female with 16–21 teeth, whereas <italic><tp:taxon-name><tp:taxon-name-part taxon-name-part-type="genus" reg="Centruroides">C.</tp:taxon-name-part><tp:taxon-name-part taxon-name-part-type="species" reg="ornatus">ornatus</tp:taxon-name-part></tp:taxon-name></italic> males have 19–24 teeth, females 17–23. Basal pectinal plate of <italic><tp:taxon-name><tp:taxon-name-part taxon-name-part-type="genus" reg="Centruroides">C.</tp:taxon-name-part><tp:taxon-name-part taxon-name-part-type="species" reg="romeroi">romeroi</tp:taxon-name-part></tp:taxon-name></italic> sp. nov. with anterior margin with a deep, narrow anteromedian notch, whereas on <italic><tp:taxon-name><tp:taxon-name-part taxon-name-part-type="genus" reg="Centruroides">C.</tp:taxon-name-part><tp:taxon-name-part taxon-name-part-type="species" reg="ornatus">ornatus</tp:taxon-name-part></tp:taxon-name></italic> the anterior margin is almost straight, with small median V-shaped notch (Fig. <xref ref-type="fig" rid="F8">31d</xref>). Also, the distribution of <italic><tp:taxon-name><tp:taxon-name-part taxon-name-part-type="genus" reg="Centruroides">C.</tp:taxon-name-part><tp:taxon-name-part taxon-name-part-type="species" reg="ornatus">ornatus</tp:taxon-name-part></tp:taxon-name></italic> is endemic to the Transverse Volcanic Belt whereas <italic><tp:taxon-name><tp:taxon-name-part taxon-name-part-type="genus" reg="Centruroides">C.</tp:taxon-name-part><tp:taxon-name-part taxon-name-part-type="species" reg="romeroi">romeroi</tp:taxon-name-part></tp:taxon-name></italic> sp. nov. is distributed only in the Coalcomán mountain range which is part of the western-most region of the Sierra Madre del Sur (Fig. <xref ref-type="fig" rid="F1">1</xref>).</p><!--PageBreak --></tp:treatment-sec><tp:treatment-sec sec-type="description" id="SECID0EPLAE"><title>Description of the male holotype</title><p>(Figs <xref ref-type="fig" rid="F2">2</xref>–<xref ref-type="fig" rid="F5">20</xref>). A typical “striped scorpion”, basically yellow, paler ventrally (Figs <xref ref-type="fig" rid="F2">2–5</xref>). Carapace with a broad dark brownish band that runs from the lateral eyes to the posterior median carinae, except on median furrow, two patches lateral to ocular tubercle, the ocular lateral furrows and the posterior median furrow, all which are immaculate (Fig. <xref ref-type="fig" rid="F3">6</xref>). Ocular tubercle and area around lateral eyes intensely infuscate. Lateral margins pale brown. Lateral submargins mostly immaculate, with vestigial brown pigment. Posterior margin with two short dark lines from which the tergites stripes originate. Mesosoma dorsally with two longitudinal blackish stripes on tergites I–VI, separated by a slightly narrower pale stripe; on VII the dark stripes become diffuse (Fig. <xref ref-type="fig" rid="F3">7</xref>). Median longitudinal carina immaculate on all tergites. Pedipalps mostly immaculate, chelae ventrally vestigially infuscate; the fingers have the same color as the manus (Figs <xref ref-type="fig" rid="F3">8</xref>, <xref ref-type="fig" rid="F3">9</xref>). Metasoma dorsally immaculate, ventrally and laterally with vestigial pigments on segments I–IV, and immaculate on V and telson (Figs <xref ref-type="fig" rid="F2">2–5</xref>, <xref ref-type="fig" rid="F3">10</xref>). Legs immaculate.</p><fig id="F2" position="float" orientation="portrait"><label>Figures 2–5.</label><caption><p><italic><tp:taxon-name><tp:taxon-name-part taxon-name-part-type="genus" reg="Centruroides">Centruroides</tp:taxon-name-part><tp:taxon-name-part taxon-name-part-type="species" reg="romeroi">romeroi</tp:taxon-name-part></tp:taxon-name></italic> sp. nov., habitus. <bold>2–3</bold> dorsal and ventral views of the male holotype <bold>4–5</bold> dorsal and ventral view of female paratype.</p></caption><graphic xmlns:xlink="http://www.w3.org/1999/xlink" xlink:href="zookeys-859-031-g002.jpg" position="float" orientation="portrait" xlink:type="simple" id="oo_314017.jpg"/></fig><fig id="F3" position="float" orientation="portrait"><label>Figures 6–11.</label><caption><p><italic><tp:taxon-name><tp:taxon-name-part taxon-name-part-type="genus" reg="Centruroides">Centruroides</tp:taxon-name-part><tp:taxon-name-part taxon-name-part-type="species" reg="romeroi">romeroi</tp:taxon-name-part></tp:taxon-name></italic> sp. nov., male holotype: <bold>6</bold> carapace <bold>7</bold> dorsal aspect of mesosoma <bold>8</bold> dorsal aspect of pedipalp <bold>9</bold> manus <bold>10</bold> lateral aspect of metasomal segments III–V and telson <bold>11</bold> tergites I–IV.</p></caption><graphic xmlns:xlink="http://www.w3.org/1999/xlink" xlink:href="zookeys-859-031-g003.jpg" position="float" orientation="portrait" xlink:type="simple" id="oo_314018.jpg"/></fig><table-wrap id="T1" position="float" orientation="portrait"><label>Table 1.</label><caption><p>Measurements (in mm) of the holotype and four paratype males of <italic><tp:taxon-name><tp:taxon-name-part taxon-name-part-type="genus" reg="Centruroides">Centruroides</tp:taxon-name-part><tp:taxon-name-part taxon-name-part-type="species" reg="romeroi">romeroi</tp:taxon-name-part></tp:taxon-name></italic> sp. nov. Abbreviations: L=Length; W=Width; D= Depth; Ca = Carapace; MeS= Mesosomal segment; MS= Metasomal segment; Ves=Vesicle; Fmr=Femur; Ptla= Patella; Hand= hand of chelae of pedipalp; Fix F= Fixed finger; MovF= Movable finger; BP= Basal plate of pectines; P.C.= Pectinal tooth count.</p></caption><table id="TID0EA2AE" rules="all"><tbody><tr><th rowspan="2" colspan="1">Measurement</th><th rowspan="2" colspan="1">Holotype</th><th rowspan="1" colspan="5">Paratypes</th></tr><tr><th rowspan="1" colspan="1">Male 1</th><th rowspan="1" colspan="1">Male 2</th><th rowspan="1" colspan="1">Male 3</th><th rowspan="1" colspan="1">Male 4</th><th rowspan="1" colspan="1">Male 5</th></tr><tr><td rowspan="1" colspan="1">L Ca</td><td rowspan="1" colspan="1">4.60</td><td rowspan="1" colspan="1">4.40</td><td rowspan="1" colspan="1">4.40</td><td rowspan="1" colspan="1">4.40</td><td rowspan="1" colspan="1">4.60</td><td rowspan="1" colspan="1">4.60</td></tr><tr><td rowspan="1" colspan="1">LMeSVII</td><td rowspan="1" colspan="1">4.00</td><td rowspan="1" colspan="1">3.80</td><td rowspan="1" colspan="1">3.20</td><td rowspan="1" colspan="1">4.00</td><td rowspan="1" colspan="1">4.40</td><td rowspan="1" colspan="1">3.80</td></tr><tr><td rowspan="1" colspan="1">W MeSVII</td><td rowspan="1" colspan="1">4.10</td><td rowspan="1" colspan="1">4.20</td><td rowspan="1" colspan="1">4.00</td><td rowspan="1" colspan="1">4.20</td><td rowspan="1" colspan="1">4.20</td><td rowspan="1" colspan="1">4.20</td></tr><tr><td rowspan="1" colspan="1">L MSI</td><td rowspan="1" colspan="1">4.00</td><td rowspan="1" colspan="1">3.80</td><td rowspan="1" colspan="1">3.60</td><td rowspan="1" colspan="1">3.80</td><td rowspan="1" colspan="1">4.20</td><td rowspan="1" colspan="1">3.80</td></tr><tr><td rowspan="1" colspan="1">L MSII</td><td rowspan="1" colspan="1">4.60</td><td rowspan="1" colspan="1">4.60</td><td rowspan="1" colspan="1">4.20</td><td rowspan="1" colspan="1">4.40</td><td rowspan="1" colspan="1">5.00</td><td rowspan="1" colspan="1">4.60</td></tr><tr><td rowspan="1" colspan="1">L MSIII</td><td rowspan="1" colspan="1">5.20</td><td rowspan="1" colspan="1">5.00</td><td rowspan="1" colspan="1">4.80</td><td rowspan="1" colspan="1">5.00</td><td rowspan="1" colspan="1">5.80</td><td rowspan="1" colspan="1">5.20</td></tr><tr><td rowspan="1" colspan="1">L MSIV</td><td rowspan="1" colspan="1">5.80</td><td rowspan="1" colspan="1">5.80</td><td rowspan="1" colspan="1">5.40</td><td rowspan="1" colspan="1">5.60</td><td rowspan="1" colspan="1">6.40</td><td rowspan="1" colspan="1">5.60</td></tr><tr><td rowspan="1" colspan="1">L MSV</td><td rowspan="1" colspan="1">6.60</td><td rowspan="1" colspan="1">6.60</td><td rowspan="1" colspan="1">6.20</td><td rowspan="1" colspan="1">6.20</td><td rowspan="1" colspan="1">7.20</td><td rowspan="1" colspan="1">6.20</td></tr><tr><td rowspan="1" colspan="1">W MSI</td><td rowspan="1" colspan="1">2.20</td><td rowspan="1" colspan="1">2.20</td><td rowspan="1" colspan="1">2.20</td><td rowspan="1" colspan="1">2.20</td><td rowspan="1" colspan="1">2.20</td><td rowspan="1" colspan="1">2.20</td></tr><tr><td rowspan="1" colspan="1">W MSII</td><td rowspan="1" colspan="1">2.00</td><td rowspan="1" colspan="1">2.00</td><td rowspan="1" colspan="1">2.00</td><td rowspan="1" colspan="1">2.00</td><td rowspan="1" colspan="1">2.00</td><td rowspan="1" colspan="1">2.00</td></tr><tr><td rowspan="1" colspan="1">W MSIII</td><td rowspan="1" colspan="1">2.00</td><td rowspan="1" colspan="1">2.00</td><td rowspan="1" colspan="1">2.00</td><td rowspan="1" colspan="1">2.00</td><td rowspan="1" colspan="1">2.00</td><td rowspan="1" colspan="1">2.00</td></tr><tr><td rowspan="1" colspan="1">W MSIV</td><td rowspan="1" colspan="1">2.00</td><td rowspan="1" colspan="1">2.00</td><td rowspan="1" colspan="1">2.00</td><td rowspan="1" colspan="1">2.00</td><td rowspan="1" colspan="1">2.00</td><td rowspan="1" colspan="1">2.00</td></tr><tr><td rowspan="1" colspan="1">W MSV</td><td rowspan="1" colspan="1">2.20</td><td rowspan="1" colspan="1">2.20</td><td rowspan="1" colspan="1">2.20</td><td rowspan="1" colspan="1">2.20</td><td rowspan="1" colspan="1">2.20</td><td rowspan="1" colspan="1">2.00</td></tr><tr><td rowspan="1" colspan="1">D MSI</td><td rowspan="1" colspan="1">1.80</td><td rowspan="1" colspan="1">2.00</td><td rowspan="1" colspan="1">1.80</td><td rowspan="1" colspan="1">1.80</td><td rowspan="1" colspan="1">1.80</td><td rowspan="1" colspan="1">1.80</td></tr><tr><td rowspan="1" colspan="1">D MSII</td><td rowspan="1" colspan="1">1.80</td><td rowspan="1" colspan="1">2.00</td><td rowspan="1" colspan="1">1.80</td><td rowspan="1" colspan="1">1.80</td><td rowspan="1" colspan="1">1.80</td><td rowspan="1" colspan="1">1.80</td></tr><tr><td rowspan="1" colspan="1">D MSIII</td><td rowspan="1" colspan="1">1.80</td><td rowspan="1" colspan="1">2.00</td><td rowspan="1" colspan="1">1.80</td><td rowspan="1" colspan="1">1.80</td><td rowspan="1" colspan="1">1.80</td><td rowspan="1" colspan="1">1.80</td></tr><tr><td rowspan="1" colspan="1">D MSIV</td><td rowspan="1" colspan="1">1.80</td><td rowspan="1" colspan="1">2.00</td><td rowspan="1" colspan="1">1.80</td><td rowspan="1" colspan="1">1.80</td><td rowspan="1" colspan="1">1.80</td><td rowspan="1" colspan="1">1.80</td></tr><tr><td rowspan="1" colspan="1">D MSV</td><td rowspan="1" colspan="1">2.00</td><td rowspan="1" colspan="1">2.10</td><td rowspan="1" colspan="1">2.00</td><td rowspan="1" colspan="1">2.00</td><td rowspan="1" colspan="1">2.00</td><td rowspan="1" colspan="1">2.00</td></tr><tr><td rowspan="1" colspan="1">L Ves</td><td rowspan="1" colspan="1">3.00</td><td rowspan="1" colspan="1">2.90</td><td rowspan="1" colspan="1">3.00</td><td rowspan="1" colspan="1">2.80</td><td rowspan="1" colspan="1">3.00</td><td rowspan="1" colspan="1">3.00</td></tr><tr><td rowspan="1" colspan="1">W Ves</td><td rowspan="1" colspan="1">1.60</td><td rowspan="1" colspan="1">1.60</td><td rowspan="1" colspan="1">1.60</td><td rowspan="1" colspan="1">1.60</td><td rowspan="1" colspan="1">1.60</td><td rowspan="1" colspan="1">1.60</td></tr><tr><td rowspan="1" colspan="1">D Ves</td><td rowspan="1" colspan="1">1.60</td><td rowspan="1" colspan="1">1.40</td><td rowspan="1" colspan="1">1.60</td><td rowspan="1" colspan="1">1.60</td><td rowspan="1" colspan="1">1.60</td><td rowspan="1" colspan="1">1.60</td></tr><tr><td rowspan="1" colspan="1">L Fmr</td><td rowspan="1" colspan="1">4.80</td><td rowspan="1" colspan="1">4.80</td><td rowspan="1" colspan="1">4.60</td><td rowspan="1" colspan="1">4.60</td><td rowspan="1" colspan="1">4.90</td><td rowspan="1" colspan="1">4.60</td></tr><tr><td rowspan="1" colspan="1">W Fmr</td><td rowspan="1" colspan="1">1.20</td><td rowspan="1" colspan="1">1.20</td><td rowspan="1" colspan="1">1.20</td><td rowspan="1" colspan="1">1.20</td><td rowspan="1" colspan="1">1.20</td><td rowspan="1" colspan="1">1.20</td></tr><tr><td rowspan="1" colspan="1">L Ptla</td><td rowspan="1" colspan="1">5.00</td><td rowspan="1" colspan="1">5.00</td><td rowspan="1" colspan="1">4.80</td><td rowspan="1" colspan="1">4.80</td><td rowspan="1" colspan="1">5.20</td><td rowspan="1" colspan="1">4.80</td></tr><tr><td rowspan="1" colspan="1">W Ptla</td><td rowspan="1" colspan="1">1.60</td><td rowspan="1" colspan="1">1.60</td><td rowspan="1" colspan="1">1.60</td><td rowspan="1" colspan="1">1.60</td><td rowspan="1" colspan="1">1.60</td><td rowspan="1" colspan="1">1.60</td></tr><tr><td rowspan="1" colspan="1">L Hand</td><td rowspan="1" colspan="1">3.40</td><td rowspan="1" colspan="1">3.60</td><td rowspan="1" colspan="1">3.40</td><td rowspan="1" colspan="1">3.60</td><td rowspan="1" colspan="1">3.80</td><td rowspan="1" colspan="1">3.60</td></tr><tr><td rowspan="1" colspan="1">W Hand</td><td rowspan="1" colspan="1">1.60</td><td rowspan="1" colspan="1">1.60</td><td rowspan="1" colspan="1">1.60</td><td rowspan="1" colspan="1">1.80</td><td rowspan="1" colspan="1">1.80</td><td rowspan="1" colspan="1">1.80</td></tr><tr><td rowspan="1" colspan="1">D Hand</td><td rowspan="1" colspan="1">1.60</td><td rowspan="1" colspan="1">1.60</td><td rowspan="1" colspan="1">1.60</td><td rowspan="1" colspan="1">1.60</td><td rowspan="1" colspan="1">1.60</td><td rowspan="1" colspan="1">1.60</td></tr><tr><td rowspan="1" colspan="1">L Fix F</td><td rowspan="1" colspan="1">4.20</td><td rowspan="1" colspan="1">4.40</td><td rowspan="1" colspan="1">4.00</td><td rowspan="1" colspan="1">4.00</td><td rowspan="1" colspan="1">4.40</td><td rowspan="1" colspan="1">4.10</td></tr><tr><td rowspan="1" colspan="1">L Mov F</td><td rowspan="1" colspan="1">5.00</td><td rowspan="1" colspan="1">5.00</td><td rowspan="1" colspan="1">4.60</td><td rowspan="1" colspan="1">4.80</td><td rowspan="1" colspan="1">5.00</td><td rowspan="1" colspan="1">5.00</td></tr><tr><td rowspan="1" colspan="1">L BP</td><td rowspan="1" colspan="1">0.50</td><td rowspan="1" colspan="1">0.60</td><td rowspan="1" colspan="1">0.60</td><td rowspan="1" colspan="1">0.50</td><td rowspan="1" colspan="1">0.50</td><td rowspan="1" colspan="1">0.60</td></tr><tr><td rowspan="1" colspan="1">W BP</td><td rowspan="1" colspan="1">1.00</td><td rowspan="1" colspan="1">1.10</td><td rowspan="1" colspan="1">1.10</td><td rowspan="1" colspan="1">1.00</td><td rowspan="1" colspan="1">1.00</td><td rowspan="1" colspan="1">1.00</td></tr><tr><td rowspan="1" colspan="1">P.C.</td><td rowspan="1" colspan="1">21-21</td><td rowspan="1" colspan="1">21-22</td><td rowspan="1" colspan="1">21-22</td><td rowspan="1" colspan="1">22-23</td><td rowspan="1" colspan="1">20-20</td><td rowspan="1" colspan="1">22-22</td></tr></tbody></table></table-wrap><!--PageBreak --><!--PageBreak --><p><italic>Carapace.</italic> Anterior margin with median notch broadly “V” shaped, reaching the level of the posterior margin of the first pair of lateral eyes, weakly crenulate and scarcely setose; three pairs of lateral eyes subequal in size (Fig. <xref ref-type="fig" rid="F3">6</xref>). Lateral areas feebly granulose, margins finely granulate. Ocular tubercle smooth. Central pigmented area with medium-sized granules, but finely granulose around the ocular tubercle (Fig. <xref ref-type="fig" rid="F3">6</xref>). Posterior margin straight, granulose, with medium-sized granules and a shallow median indentation (Fig. <xref ref-type="fig" rid="F3">6</xref>). Carinae: anterior medians indistinct; superciliary crest smooth, with obsolete broad granules (Fig. <xref ref-type="fig" rid="F3">6</xref>); posterior medians well developed, granulose. Furrows: anterior median, median ocular, posterior median, and posterior marginal wide and moderately deep; laterals ocular narrow; posterior laterals wide, with disperse small granules; central laterals vestigial (Fig. <xref ref-type="fig" rid="F3">6</xref>).</p><p><italic>Mesosoma.</italic> Tergites with moderate median longitudinal carina (Figs <xref ref-type="fig" rid="F3">7</xref>, <xref ref-type="fig" rid="F3">11</xref>); submedian and lateral carinae on VII strong and serrate. Pigmented areas are covered by small to medium-sized granules (Fig. <xref ref-type="fig" rid="F3">7</xref>). Sternites sparsely setose, spiracles oblique and slit-like; III – VI acarinate; III with a median triangular area which is smooth and glossy, and two lateral areas which are densely and finely granulose (Fig. <xref ref-type="fig" rid="F4">12</xref>); IV – VI with integument smooth and glossy, each with four short and smooth posterior carinae, with the submedian pair indistinct on IV – V; V with some coarse punctures medially, without translucent whitish patch; VII with two pairs of long and moderately <!--PageBreak -->to strongly costate to subcrenulate submedian and lateral carinae, intercarinal spaces very finely and densely granulose (Fig. <xref ref-type="fig" rid="F4">12</xref>).</p><fig id="F4" position="float" orientation="portrait"><label>Figures 12–17.</label><caption><p><italic><tp:taxon-name><tp:taxon-name-part taxon-name-part-type="genus" reg="Centruroides">Centruroides</tp:taxon-name-part><tp:taxon-name-part taxon-name-part-type="species" reg="romeroi">romeroi</tp:taxon-name-part></tp:taxon-name></italic> sp. nov., male holotype: <bold>12</bold> sternites <bold>13</bold> coxoesternal region and sternite III <bold>14</bold> lateral view of metasomal segment V <bold>15</bold> lateral view of telson <bold>16</bold> right chelicera <bold>17</bold> dorsal aspect of pedipalp femur.</p></caption><graphic xmlns:xlink="http://www.w3.org/1999/xlink" xlink:href="zookeys-859-031-g004.jpg" position="float" orientation="portrait" xlink:type="simple" id="oo_314019.jpg"/></fig><p><italic>Sternum</italic> type 1, triangular, very finely granular, with two long, median subdistal macrosetae; posterior depression long, wide and deep (Fig. <xref ref-type="fig" rid="F4">13</xref>).</p><p><italic>Genital operculum</italic> (Fig. <xref ref-type="fig" rid="F4">13</xref>) medium-sized (its width is slightly larger than the sternum length); each valve subtriangular, with four macrosetae and some shorter setae. Genital papillae do not protrude from the posterior margin of the valves. Prepectinal plate moderately sclerotized, with anterior margin concave.</p><p><italic>Pectines.</italic> Tooth count 21/22. Basal plate rectangular, anterior margin almost straight, with small median V-shaped notch, posterior margin straight (Fig. <xref ref-type="fig" rid="F4">13</xref>).</p><p><italic>Metasoma.</italic> Moderately elongated and not incrassate distally (Figs <xref ref-type="fig" rid="F2">2</xref>, <xref ref-type="fig" rid="F2">3</xref>, <xref ref-type="fig" rid="F3">10</xref>). Intercarinal spaces coriaceous, with scarce minute granules. Segments I–IV with the following carination: dorsal laterals, lateral supramedians and lateral inframedians (on I only) well developed, serrate, the dorsal lateral carinae become gradually stronger and dentate distally on each segment, mainly on II – III; ventral laterals and ventral submedians well developed, finely granulate and subserrate. Segment V rounded in cross-section, almost entirely acarinate except for subtle vestiges of dorsal supramedians (basal one-third only), ventral lateral and ventral median carinae (Fig. <xref ref-type="fig" rid="F4">14</xref>). Tel<!--PageBreak -->son with vesicle slightly elongated (length/width ratio = 1.78, depth/width ratio = 1.00) and coriaceous; ventral median carina vestigial; subaculear tubercle short, widely conical and somewhat distant from the base of aculeus, which is shorter than vesicle and moderately curved (Fig. <xref ref-type="fig" rid="F4">15</xref>), moderately setose. Vesicle incrassate oval (1.81 times longer than wide, 1.07 times wider than deep), integument coriaceous; ventral median carina vestigial, ending in a small subaculear tubercle, widely conical, not particularly close nor separated from base of aculeus. Aculeus strongly curved, shorter than vesicle.</p><p><italic>Chelicerae</italic> with dentition typical for the genus (Fig. <xref ref-type="fig" rid="F4">16</xref>). Tegument very finely and densely granulose, dorsodistal portion of manus with coarse and glossy granules arranged transversally, defining a depressed area. Setation very dense ventrally, but essentially lacking dorsally, except for five rigid macrosetae on depressed area of manus: two anterior (the shortest), two posterior and one in the center on a rounded and elevated base (Fig. <xref ref-type="fig" rid="F4">16</xref>).</p><p><italic>Pedipalps</italic> orthobothriotaxic A-α; moderately elongated (length/width ratio of femur and patella = 4.8 and 3.6, respectively). Femur with dorsal, external and ventral intercarinal spaces finely and densely granulose (Fig. <xref ref-type="fig" rid="F4">17</xref>); internal face with with many scattered coarser granules, some of which are large and conical; carinae: dorsal internal, dorsal external and ventral internal well developed, dentate; ventral external carina strong, serrate. Patella sparsely setose, with intercarinal spaces finely and densely granulose; dorsal, external and ventral carinae crenulate to subcrenulate, internal surface with five very large and sharp tubercles (Fig. <xref ref-type="fig" rid="F5">18</xref>). Hand evenly ovate (Figs <xref ref-type="fig" rid="F3">9</xref>, <xref ref-type="fig" rid="F5">19</xref>, <xref ref-type="fig" rid="F5">20</xref>), 1.1 times as <!--PageBreak -->wide as the patella; intercarinal spaces coriaceous; ventral accessory carina and external secondary carina indistinct, with obsolete small granules (Figs <xref ref-type="fig" rid="F5">19</xref>, <xref ref-type="fig" rid="F5">20</xref>); digital carina feebly to moderately granulose; dorsal secondary carina and dorsal external carina poorly developed, subgranulose; ventral external carina and ventral internal carina strong and rather subcrenate. Fixed finger long, slender and evenly curved, with a basal notch, eight principal rows of denticles, rows 3 to 7 are flanked by two outer accessory denticles and two inner accessory denticles, whereas in row 8 there is no outer accessory denticle nor an inner accessory denticle; movable finger with eight principal rows of denticles and one apical subrow of three denticles (Fig. <xref ref-type="fig" rid="F5">20</xref>), basal lobe moderately developed, rows 3 to 7 are flanked by two outer accessory denticles and two inner accessory denticles, whereas row 8 has a single outer accessory denticle and one inner accessory denticle.</p><fig id="F5" position="float" orientation="portrait"><label>Figures 18–20.</label><caption><p><italic><tp:taxon-name><tp:taxon-name-part taxon-name-part-type="genus" reg="Centruroides">Centruroides</tp:taxon-name-part><tp:taxon-name-part taxon-name-part-type="species" reg="romeroi">romeroi</tp:taxon-name-part></tp:taxon-name></italic> sp. nov., male holotype: <bold>18</bold> dorsal aspect of pedipalp patella <bold>19, 20</bold> chelae.</p></caption><graphic xmlns:xlink="http://www.w3.org/1999/xlink" xlink:href="zookeys-859-031-g005.jpg" position="float" orientation="portrait" xlink:type="simple" id="oo_314020.jpg"/></fig><p><italic>Legs</italic>. Slender, with carinae granulose to subserrate and intercarinal tegument coriaceous to minutely granulose. Prolateral and retrolateral pedal spurs strong and somewhat curved in all legs. Ventral surface of tarsomere II densely covered by long macrosetae irregularly arranged into two longitudinal, broad, dense rows converging basally. Claws rather short and curved.</p></tp:treatment-sec><tp:treatment-sec sec-type="Female" id="SECID0E5NAG"><title>Female.</title><p>Differs from males as follows: color pattern somewhat darker. Metasoma and pedipalps shorter and robust (Figs <xref ref-type="fig" rid="F6">21–28</xref>, Table <xref ref-type="table" rid="T2">2</xref>). Telson with vesicle more globose <!--PageBreak -->(Fig. <xref ref-type="fig" rid="F6">28</xref>). Pectines with 16–21 (mode 18, <italic>N</italic> = 90) teeth in females, whereas in males it is 18–22 (mode 21, <italic>N</italic> = 46) (Table <xref ref-type="table" rid="T3">3</xref>). Basal plate of the pectines with anterior margin faintly concave and the posterior margin slightly convex (Fig. <xref ref-type="fig" rid="F6">25</xref>). Genital papillae absent.</p><fig id="F6" position="float" orientation="portrait"><label>Figures 21–28.</label><caption><p><italic><tp:taxon-name><tp:taxon-name-part taxon-name-part-type="genus" reg="Centruroides">Centruroides</tp:taxon-name-part><tp:taxon-name-part taxon-name-part-type="species" reg="romeroi">romeroi</tp:taxon-name-part></tp:taxon-name></italic> sp. nov., female paratype: <bold>21</bold> carapace <bold>22</bold> mesosoma <bold>23</bold> tergite VII <bold>24</bold> sternite VII <bold>25</bold> coxoesternal region <bold>26</bold> femur <bold>27</bold> pedipalp patella in dorsal aspect <bold>28</bold> metasomal segment V and telson.</p></caption><graphic xmlns:xlink="http://www.w3.org/1999/xlink" xlink:href="zookeys-859-031-g006.jpg" position="float" orientation="portrait" xlink:type="simple" id="oo_314021.jpg"/></fig><table-wrap id="T2" position="float" orientation="portrait"><label>Table 2.</label><caption><p>Measurements (in mm) of six female paratypes of <italic><tp:taxon-name><tp:taxon-name-part taxon-name-part-type="genus" reg="Centruroides">Centruroides</tp:taxon-name-part><tp:taxon-name-part taxon-name-part-type="species" reg="romeroi">romeroi</tp:taxon-name-part></tp:taxon-name></italic> sp. nov. Abbreviations: L=Length; W=Width; D= Depth; Ca = Carapace; MeS= Mesosomal segment; MS= Metasomal segment; Ves=Vesicle; Fmr=Femur; Ptla= Patella; Hand= hand of chelae of pedipalp; Fix F= Fixed finger; MovF= Movable finger; BP= Basal plate of pectines; P.C.= Pectinal tooth count.</p></caption><table id="TID0EJ5AG" rules="all"><tbody><tr><th rowspan="2" colspan="1">Measurement</th><th rowspan="1" colspan="6">Paratypes</th></tr><tr><th rowspan="1" colspan="1">Female 1</th><th rowspan="1" colspan="1">Female 2</th><th rowspan="1" colspan="1">Female 3</th><th rowspan="1" colspan="1">Female 4</th><th rowspan="1" colspan="1">Female 5</th><th rowspan="1" colspan="1">Female 6</th></tr><tr><td rowspan="1" colspan="1">L Ca</td><td rowspan="1" colspan="1">4.60</td><td rowspan="1" colspan="1">4.80</td><td rowspan="1" colspan="1">4.40</td><td rowspan="1" colspan="1">4.20</td><td rowspan="1" colspan="1">4.20</td><td rowspan="1" colspan="1">4.60</td></tr><tr><td rowspan="1" colspan="1">LMeSVII</td><td rowspan="1" colspan="1">3.00</td><td rowspan="1" colspan="1">3.20</td><td rowspan="1" colspan="1">3.20</td><td rowspan="1" colspan="1">3.40</td><td rowspan="1" colspan="1">3.20</td><td rowspan="1" colspan="1">3.60</td></tr><tr><td rowspan="1" colspan="1">W MeSVII</td><td rowspan="1" colspan="1">5.00</td><td rowspan="1" colspan="1">4.60</td><td rowspan="1" colspan="1">4.60</td><td rowspan="1" colspan="1">5.00</td><td rowspan="1" colspan="1">4.60</td><td rowspan="1" colspan="1">5.00</td></tr><tr><td rowspan="1" colspan="1">L MSI</td><td rowspan="1" colspan="1">3.20</td><td rowspan="1" colspan="1">3.20</td><td rowspan="1" colspan="1">3.20</td><td rowspan="1" colspan="1">2.80</td><td rowspan="1" colspan="1">2.60</td><td rowspan="1" colspan="1">3.20</td></tr><tr><td rowspan="1" colspan="1">L MSII</td><td rowspan="1" colspan="1">3.60</td><td rowspan="1" colspan="1">3.60</td><td rowspan="1" colspan="1">3.80</td><td rowspan="1" colspan="1">3.40</td><td rowspan="1" colspan="1">3.20</td><td rowspan="1" colspan="1">3.80</td></tr><tr><td rowspan="1" colspan="1">L MSIII</td><td rowspan="1" colspan="1">4.00</td><td rowspan="1" colspan="1">4.00</td><td rowspan="1" colspan="1">4.00</td><td rowspan="1" colspan="1">3.80</td><td rowspan="1" colspan="1">3.40</td><td rowspan="1" colspan="1">4.20</td></tr><tr><td rowspan="1" colspan="1">L MSIV</td><td rowspan="1" colspan="1">4.60</td><td rowspan="1" colspan="1">4.40</td><td rowspan="1" colspan="1">4.60</td><td rowspan="1" colspan="1">4.20</td><td rowspan="1" colspan="1">3.80</td><td rowspan="1" colspan="1">4.60</td></tr><tr><td rowspan="1" colspan="1">L MSV</td><td rowspan="1" colspan="1">5.40</td><td rowspan="1" colspan="1">5.20</td><td rowspan="1" colspan="1">5.20</td><td rowspan="1" colspan="1">5.00</td><td rowspan="1" colspan="1">4.60</td><td rowspan="1" colspan="1">5.20</td></tr><tr><td rowspan="1" colspan="1">W MSI</td><td rowspan="1" colspan="1">2.60</td><td rowspan="1" colspan="1">2.60</td><td rowspan="1" colspan="1">2.60</td><td rowspan="1" colspan="1">2.40</td><td rowspan="1" colspan="1">2.40</td><td rowspan="1" colspan="1">2.60</td></tr><tr><td rowspan="1" colspan="1">W MSII</td><td rowspan="1" colspan="1">2.40</td><td rowspan="1" colspan="1">2.40</td><td rowspan="1" colspan="1">2.40</td><td rowspan="1" colspan="1">2.20</td><td rowspan="1" colspan="1">2.20</td><td rowspan="1" colspan="1">2.40</td></tr><tr><td rowspan="1" colspan="1">W MSIII</td><td rowspan="1" colspan="1">2.40</td><td rowspan="1" colspan="1">2.40</td><td rowspan="1" colspan="1">2.40</td><td rowspan="1" colspan="1">2.20</td><td rowspan="1" colspan="1">2.20</td><td rowspan="1" colspan="1">2.40</td></tr><tr><td rowspan="1" colspan="1">W MSIV</td><td rowspan="1" colspan="1">2.40</td><td rowspan="1" colspan="1">2.40</td><td rowspan="1" colspan="1">2.20</td><td rowspan="1" colspan="1">2.20</td><td rowspan="1" colspan="1">2.00</td><td rowspan="1" colspan="1">2.40</td></tr><tr><td rowspan="1" colspan="1">W MSV</td><td rowspan="1" colspan="1">2.20</td><td rowspan="1" colspan="1">2.40</td><td rowspan="1" colspan="1">2.20</td><td rowspan="1" colspan="1">2.00</td><td rowspan="1" colspan="1">2.00</td><td rowspan="1" colspan="1">2.40</td></tr><tr><td rowspan="1" colspan="1">D MSI</td><td rowspan="1" colspan="1">2.00</td><td rowspan="1" colspan="1">2.20</td><td rowspan="1" colspan="1">2.00</td><td rowspan="1" colspan="1">2.00</td><td rowspan="1" colspan="1">2.00</td><td rowspan="1" colspan="1">2.20</td></tr><tr><td rowspan="1" colspan="1">D MSII</td><td rowspan="1" colspan="1">2.00</td><td rowspan="1" colspan="1">2.20</td><td rowspan="1" colspan="1">2.00</td><td rowspan="1" colspan="1">2.00</td><td rowspan="1" colspan="1">2.00</td><td rowspan="1" colspan="1">2.20</td></tr><tr><td rowspan="1" colspan="1">D MSIII</td><td rowspan="1" colspan="1">2.00</td><td rowspan="1" colspan="1">2.20</td><td rowspan="1" colspan="1">2.00</td><td rowspan="1" colspan="1">2.00</td><td rowspan="1" colspan="1">2.00</td><td rowspan="1" colspan="1">2.20</td></tr><tr><td rowspan="1" colspan="1">D MSIV</td><td rowspan="1" colspan="1">1.80</td><td rowspan="1" colspan="1">2.00</td><td rowspan="1" colspan="1">1.80</td><td rowspan="1" colspan="1">1.80</td><td rowspan="1" colspan="1">1.80</td><td rowspan="1" colspan="1">2.00</td></tr><tr><td rowspan="1" colspan="1">D MSV</td><td rowspan="1" colspan="1">1.80</td><td rowspan="1" colspan="1">2.00</td><td rowspan="1" colspan="1">1.80</td><td rowspan="1" colspan="1">1.80</td><td rowspan="1" colspan="1">1.80</td><td rowspan="1" colspan="1">2.00</td></tr><tr><td rowspan="1" colspan="1">L Ves</td><td rowspan="1" colspan="1">2.40</td><td rowspan="1" colspan="1">2.40</td><td rowspan="1" colspan="1">2.40</td><td rowspan="1" colspan="1">2.20</td><td rowspan="1" colspan="1">2.30</td><td rowspan="1" colspan="1">2.40</td></tr><tr><td rowspan="1" colspan="1">W Ves</td><td rowspan="1" colspan="1">1.60</td><td rowspan="1" colspan="1">1.60</td><td rowspan="1" colspan="1">1.60</td><td rowspan="1" colspan="1">1.40</td><td rowspan="1" colspan="1">1.40</td><td rowspan="1" colspan="1">1.60</td></tr><tr><td rowspan="1" colspan="1">D Ves</td><td rowspan="1" colspan="1">1.40</td><td rowspan="1" colspan="1">1.40</td><td rowspan="1" colspan="1">1.40</td><td rowspan="1" colspan="1">1.40</td><td rowspan="1" colspan="1">1.40</td><td rowspan="1" colspan="1">1.60</td></tr><tr><td rowspan="1" colspan="1">L Fmr</td><td rowspan="1" colspan="1">4.40</td><td rowspan="1" colspan="1">4.20</td><td rowspan="1" colspan="1">4.40</td><td rowspan="1" colspan="1">4.20</td><td rowspan="1" colspan="1">4.00</td><td rowspan="1" colspan="1">4.60</td></tr><tr><td rowspan="1" colspan="1">W Fmr</td><td rowspan="1" colspan="1">1.20</td><td rowspan="1" colspan="1">1.20</td><td rowspan="1" colspan="1">1.20</td><td rowspan="1" colspan="1">1.20</td><td rowspan="1" colspan="1">1.20</td><td rowspan="1" colspan="1">1.20</td></tr><tr><td rowspan="1" colspan="1">L Ptla</td><td rowspan="1" colspan="1">4.80</td><td rowspan="1" colspan="1">4.80</td><td rowspan="1" colspan="1">4.80</td><td rowspan="1" colspan="1">4.60</td><td rowspan="1" colspan="1">4.20</td><td rowspan="1" colspan="1">5.00</td></tr><tr><td rowspan="1" colspan="1">W Ptla</td><td rowspan="1" colspan="1">1.60</td><td rowspan="1" colspan="1">1.60</td><td rowspan="1" colspan="1">1.60</td><td rowspan="1" colspan="1">1.40</td><td rowspan="1" colspan="1">1.60</td><td rowspan="1" colspan="1">1.60</td></tr><tr><td rowspan="1" colspan="1">L Hand</td><td rowspan="1" colspan="1">3.40</td><td rowspan="1" colspan="1">3.20</td><td rowspan="1" colspan="1">3.40</td><td rowspan="1" colspan="1">3.00</td><td rowspan="1" colspan="1">3.00</td><td rowspan="1" colspan="1">3.40</td></tr><tr><td rowspan="1" colspan="1">W Hand</td><td rowspan="1" colspan="1">1.80</td><td rowspan="1" colspan="1">1.60</td><td rowspan="1" colspan="1">1.80</td><td rowspan="1" colspan="1">1.40</td><td rowspan="1" colspan="1">1.40</td><td rowspan="1" colspan="1">1.80</td></tr><tr><td rowspan="1" colspan="1">D Hand</td><td rowspan="1" colspan="1">1.60</td><td rowspan="1" colspan="1">1.60</td><td rowspan="1" colspan="1">1.60</td><td rowspan="1" colspan="1">1.40</td><td rowspan="1" colspan="1">1.40</td><td rowspan="1" colspan="1">1.60</td></tr><tr><td rowspan="1" colspan="1">L Fix F</td><td rowspan="1" colspan="1">4.40</td><td rowspan="1" colspan="1">4.40</td><td rowspan="1" colspan="1">4.20</td><td rowspan="1" colspan="1">4.00</td><td rowspan="1" colspan="1">3.80</td><td rowspan="1" colspan="1">4.40</td></tr><tr><td rowspan="1" colspan="1">L Mov F</td><td rowspan="1" colspan="1">5.00</td><td rowspan="1" colspan="1">5.00</td><td rowspan="1" colspan="1">4.80</td><td rowspan="1" colspan="1">4.80</td><td rowspan="1" colspan="1">4.40</td><td rowspan="1" colspan="1">5.20</td></tr><tr><td rowspan="1" colspan="1">L BP</td><td rowspan="1" colspan="1">0.60</td><td rowspan="1" colspan="1">0.60</td><td rowspan="1" colspan="1">0.60</td><td rowspan="1" colspan="1">0.60</td><td rowspan="1" colspan="1">0.60</td><td rowspan="1" colspan="1">0.60</td></tr><tr><td rowspan="1" colspan="1">W BP</td><td rowspan="1" colspan="1">1.20</td><td rowspan="1" colspan="1">1.00</td><td rowspan="1" colspan="1">1.20</td><td rowspan="1" colspan="1">1.20</td><td rowspan="1" colspan="1">1.10</td><td rowspan="1" colspan="1">1.00</td></tr><tr><td rowspan="1" colspan="1">P.C.</td><td rowspan="1" colspan="1">18-16</td><td rowspan="1" colspan="1">18-18</td><td rowspan="1" colspan="1">18-18</td><td rowspan="1" colspan="1">17-17</td><td rowspan="1" colspan="1">18-18</td><td rowspan="1" colspan="1">19-18</td></tr></tbody></table></table-wrap><table-wrap id="T3" position="float" orientation="portrait"><label>Table 3.</label><caption><p>Variation of the pectinal tooth counts in <italic><tp:taxon-name><tp:taxon-name-part taxon-name-part-type="genus" reg="Centruroides">Centruroides</tp:taxon-name-part><tp:taxon-name-part taxon-name-part-type="species" reg="romeroi">romeroi</tp:taxon-name-part></tp:taxon-name></italic> sp. nov. Abbreviations: n, sample by sex; N, total of examined combs; * Mode.</p></caption><table id="TID0E1AAI" rules="all"><tbody><tr><th rowspan="2" colspan="1">Sex</th><th rowspan="2" colspan="1">n</th><th rowspan="1" colspan="7">Pectinal tooth counts</th><th rowspan="2" colspan="1">Average</th><th rowspan="2" colspan="1">Standard Deviation</th></tr><tr><th rowspan="1" colspan="1">16</th><th rowspan="1" colspan="1">17</th><th rowspan="1" colspan="1">18</th><th rowspan="1" colspan="1">19</th><th rowspan="1" colspan="1">20</th><th rowspan="1" colspan="1">21</th><th rowspan="1" colspan="1">22</th></tr><tr><td rowspan="1" colspan="1">Female</td><td rowspan="1" colspan="1">90</td><td rowspan="1" colspan="1">2</td><td rowspan="1" colspan="1">22</td><td rowspan="1" colspan="1"><bold>47</bold>*</td><td rowspan="1" colspan="1">16</td><td rowspan="1" colspan="1">2</td><td rowspan="1" colspan="1">1</td><td rowspan="1" colspan="1"/><td rowspan="1" colspan="1">17.96</td><td rowspan="1" colspan="1">0.84</td></tr><tr><td rowspan="1" colspan="1">Male</td><td rowspan="1" colspan="1">46</td><td rowspan="1" colspan="1"/><td rowspan="1" colspan="1"/><td rowspan="1" colspan="1">3</td><td rowspan="1" colspan="1">3</td><td rowspan="1" colspan="1">13</td><td rowspan="1" colspan="1"><bold>21</bold>*</td><td rowspan="1" colspan="1">8</td><td rowspan="1" colspan="1">20.60</td><td rowspan="1" colspan="1">1.05</td></tr><tr><td rowspan="1" colspan="1">
                        <bold>N</bold>
                      </td><td rowspan="1" colspan="1">
                        <bold>136</bold>
                      </td><td rowspan="1" colspan="1"/><td rowspan="1" colspan="1"/><td rowspan="1" colspan="1"/><td rowspan="1" colspan="1"/><td rowspan="1" colspan="1"/><td rowspan="1" colspan="1"/><td rowspan="1" colspan="1"/><td rowspan="1" colspan="1"/><td rowspan="1" colspan="1"/></tr></tbody></table></table-wrap></tp:treatment-sec><tp:treatment-sec sec-type="variation" id="SECID0E5NBG"><title>Variation.</title><p>Pectinal tooth count varies among both sexes (Table <xref ref-type="table" rid="T3">3</xref>). Adult males of the type series comprise three size categories and range from 33 to 45 mm in total length. Females: 34–40 mm (Table <xref ref-type="table" rid="T1">1</xref>). Most males have pedipalp manus as wide as the patella.</p><!--PageBreak --><!--PageBreak --></tp:treatment-sec><tp:treatment-sec sec-type="natural history" id="SECID0EOOBG"><title>Natural history.</title><p>La Nieve (2030 to 2260 m a.s.l.) belongs to the Coalcomán Range, the predominant vegetation is pine forest, and the climate is temperate sub humid (<italic>Cw</italic>). The scorpions were collected at night, with portable U.V. lights, under stones and fallen rotten trees, under bark of <italic><tp:taxon-name><tp:taxon-name-part taxon-name-part-type="genus" reg="Pinus">Pinus</tp:taxon-name-part></tp:taxon-name></italic> sp., in the yards and walls of the local school and houses of the village. During the collection the temperature and relative humidity of the air were 10‒12 °C and 90%, respectively. <italic><tp:taxon-name><tp:taxon-name-part taxon-name-part-type="genus" reg="Centruroides">Centruroides</tp:taxon-name-part><tp:taxon-name-part taxon-name-part-type="species" reg="romeroi">romeroi</tp:taxon-name-part></tp:taxon-name></italic> sp. nov. is sympatric with <italic><tp:taxon-name><tp:taxon-name-part taxon-name-part-type="genus" reg="Vaejovis">Vaejovis</tp:taxon-name-part><tp:taxon-name-part taxon-name-part-type="species" reg="coalcoman">coalcoman</tp:taxon-name-part></tp:taxon-name></italic> Contreras-Félix &amp; Francke, 2014.</p></tp:treatment-sec><tp:treatment-sec sec-type="Molecular analysis" id="SECID0ETPBG"><title>Molecular analysis.</title><p>The 16S mitochondrial marker was used successfully by several authors for delimiting several species in the genus <italic><tp:taxon-name><tp:taxon-name-part taxon-name-part-type="genus" reg="Centruroides">Centruroides</tp:taxon-name-part></tp:taxon-name></italic> such as the cryptic species <italic><tp:taxon-name><tp:taxon-name-part taxon-name-part-type="genus" reg="Centruroides">C.</tp:taxon-name-part><tp:taxon-name-part taxon-name-part-type="species" reg="exilicauda">exilicauda</tp:taxon-name-part></tp:taxon-name></italic> (Wood) and <italic><tp:taxon-name><tp:taxon-name-part taxon-name-part-type="genus" reg="Centruroides">C.</tp:taxon-name-part><tp:taxon-name-part taxon-name-part-type="species" reg="sculpturatus">sculpturatus</tp:taxon-name-part></tp:taxon-name></italic> (Ewing) (<xref ref-type="bibr" rid="B9">Gantenbein et al. 2001</xref>), and <italic><tp:taxon-name><tp:taxon-name-part taxon-name-part-type="genus" reg="Centruroides">C.</tp:taxon-name-part><tp:taxon-name-part taxon-name-part-type="species" reg="limpidus">limpidus</tp:taxon-name-part></tp:taxon-name></italic> Karsch and <italic><tp:taxon-name><tp:taxon-name-part taxon-name-part-type="genus" reg="Centruroides">C.</tp:taxon-name-part><tp:taxon-name-part taxon-name-part-type="species" reg="tecomanus">tecomanus</tp:taxon-name-part></tp:taxon-name></italic> Hoffmann (<xref ref-type="bibr" rid="B12">Ponce-Saavedra et al. 2009</xref>), and for delimiting new species such as <italic><tp:taxon-name><tp:taxon-name-part taxon-name-part-type="genus" reg="Centruroides">C.</tp:taxon-name-part><tp:taxon-name-part taxon-name-part-type="species" reg="ruana">ruana</tp:taxon-name-part></tp:taxon-name></italic> which was separated from <italic><tp:taxon-name><tp:taxon-name-part taxon-name-part-type="genus" reg="Centruroides">C.</tp:taxon-name-part><tp:taxon-name-part taxon-name-part-type="species" reg="ornatus">ornatus</tp:taxon-name-part></tp:taxon-name></italic> and <italic><tp:taxon-name><tp:taxon-name-part taxon-name-part-type="genus" reg="Centruroides">C.</tp:taxon-name-part><tp:taxon-name-part taxon-name-part-type="species" reg="infamatus">infamatus</tp:taxon-name-part></tp:taxon-name></italic> (<xref ref-type="bibr" rid="B18">Quijano-Ravell and Ponce-Saavedra 2016</xref>). For this reason, in addition to the morphological diagnostic characters, a molecular analysis using sequences of the mitochondrial gene mRNA 16S was carried out.</p><p>The results showed stronger genetic divergence (measured as p-distance and the Jukes-Cantor model) between the population of <italic><tp:taxon-name><tp:taxon-name-part taxon-name-part-type="genus" reg="Centruroides">C.</tp:taxon-name-part><tp:taxon-name-part taxon-name-part-type="species" reg="romeroi">romeroi</tp:taxon-name-part></tp:taxon-name></italic> sp. nov. and populations of <italic><tp:taxon-name><tp:taxon-name-part taxon-name-part-type="genus" reg="Centruroides">C.</tp:taxon-name-part><tp:taxon-name-part taxon-name-part-type="species" reg="ornatus">ornatus</tp:taxon-name-part></tp:taxon-name></italic> at two localities of the municipality of Morelia, Michoacán (p-distance = 0.076–0.079), and with two populations at Chapala, Jalisco (p-distance = 0.093–0.098), with one population of <italic><tp:taxon-name><tp:taxon-name-part taxon-name-part-type="genus" reg="Centruroides">C.</tp:taxon-name-part><tp:taxon-name-part taxon-name-part-type="species" reg="balsasensis">balsasensis</tp:taxon-name-part></tp:taxon-name></italic> (p-distance = 0.128) rather than to <italic><tp:taxon-name><tp:taxon-name-part taxon-name-part-type="genus" reg="Centruroides">C.</tp:taxon-name-part><tp:taxon-name-part taxon-name-part-type="species" reg="infamatus">infamatus</tp:taxon-name-part></tp:taxon-name></italic> from two localities of Michoacán (p-distance = 0.463) and with the type population of <italic><tp:taxon-name><tp:taxon-name-part taxon-name-part-type="genus" reg="Centruroides">C.</tp:taxon-name-part><tp:taxon-name-part taxon-name-part-type="species" reg="ruana">ruana</tp:taxon-name-part></tp:taxon-name></italic> (p-distance = 0.049). These differences were consistent both using p-distance and the Jukes-Cantor model (Table <xref ref-type="table" rid="T5">4</xref>). The trees obtained by the different phylogenetic hypothesis models were topologically consistent; the bootstrapping consensus tree is showed in the Figure <xref ref-type="fig" rid="F9">32</xref>. The <!--PageBreak -->topology of the consensus tree shows that <italic><tp:taxon-name><tp:taxon-name-part taxon-name-part-type="genus" reg="Centruroides">C.</tp:taxon-name-part><tp:taxon-name-part taxon-name-part-type="species" reg="romeroi">romeroi</tp:taxon-name-part></tp:taxon-name></italic> sp. nov. appears most related to <italic><tp:taxon-name><tp:taxon-name-part taxon-name-part-type="genus" reg="Centruroides">C.</tp:taxon-name-part><tp:taxon-name-part taxon-name-part-type="species" reg="ruana">ruana</tp:taxon-name-part></tp:taxon-name></italic> in a clade formed by the populations of <italic><tp:taxon-name><tp:taxon-name-part taxon-name-part-type="genus" reg="Centruroides">C.</tp:taxon-name-part><tp:taxon-name-part taxon-name-part-type="species" reg="infamatus">infamatus</tp:taxon-name-part></tp:taxon-name></italic> and <italic><tp:taxon-name><tp:taxon-name-part taxon-name-part-type="genus" reg="Centruroides">C.</tp:taxon-name-part><tp:taxon-name-part taxon-name-part-type="species" reg="ornatus">ornatus</tp:taxon-name-part></tp:taxon-name></italic> (Fig. <xref ref-type="fig" rid="F9">32</xref>). The results are consistent with the geographic distribution of the new species, which lives in the Coalcomán mountain range in the westernmost region of the Sierra Madre del Sur, with its nearest species <italic><tp:taxon-name><tp:taxon-name-part taxon-name-part-type="genus" reg="Centruroides">C.</tp:taxon-name-part><tp:taxon-name-part taxon-name-part-type="species" reg="ruana">ruana</tp:taxon-name-part></tp:taxon-name></italic>, that inhabit the western region of Balsas Depression, while the other two clades are species occur in the Transverse Volcanic Belt (Fig. <xref ref-type="fig" rid="F1">1</xref>).</p><table-wrap id="T5" position="float" orientation="portrait"><label>Table 4.</label><caption><p>Genetic distances among different populations of four species of <italic><tp:taxon-name><tp:taxon-name-part taxon-name-part-type="genus" reg="Centruroides">Centruroides</tp:taxon-name-part></tp:taxon-name></italic> from Michoacán and Jalisco state including <italic><tp:taxon-name><tp:taxon-name-part taxon-name-part-type="genus" reg="Centruroides">Centruroides</tp:taxon-name-part><tp:taxon-name-part taxon-name-part-type="species" reg="romeroi">romeroi</tp:taxon-name-part></tp:taxon-name></italic> sp. nov. The outgroup was <italic><tp:taxon-name><tp:taxon-name-part taxon-name-part-type="genus" reg="Centruroides">Centruroides</tp:taxon-name-part><tp:taxon-name-part taxon-name-part-type="species" reg="fulvipes">fulvipes</tp:taxon-name-part></tp:taxon-name></italic> from Puerto Ángel, Oaxaca. The evolutionary distances were computed using the Jukes-Cantor method [2] and are in the units of the number of base substitutions per site. p-distance (Nucleotide). This distance is the proportion (p) of nucleotide sites at which two sequences being compared are different. Distances with <italic><tp:taxon-name><tp:taxon-name-part taxon-name-part-type="genus" reg="Centruroides">C.</tp:taxon-name-part><tp:taxon-name-part taxon-name-part-type="species" reg="infamatus">infamatus</tp:taxon-name-part></tp:taxon-name></italic> in blue, distances with <italic><tp:taxon-name><tp:taxon-name-part taxon-name-part-type="genus" reg="Centruroides">C.</tp:taxon-name-part><tp:taxon-name-part taxon-name-part-type="species" reg="ornatus">ornatus</tp:taxon-name-part></tp:taxon-name></italic> in green.</p></caption><table id="TID0EMQAI" rules="all"><tbody><tr><th rowspan="1" colspan="1">Especie localidad</th><th rowspan="1" colspan="1">1</th><th rowspan="1" colspan="1">2</th><th rowspan="1" colspan="1">3</th><th rowspan="1" colspan="1">4</th><th rowspan="1" colspan="1">5</th><th rowspan="1" colspan="1">6</th><th rowspan="1" colspan="1">7</th><th rowspan="1" colspan="1">8</th><th rowspan="1" colspan="1" style="background-color:#ddd9c4">9</th><th rowspan="1" colspan="1">10</th><th rowspan="1" colspan="1">11</th></tr><tr><td rowspan="1" colspan="1">1. <italic>C <tp:taxon-name><tp:taxon-name-part taxon-name-part-type="genus" reg="Centruroides"/><tp:taxon-name-part taxon-name-part-type="species" reg="fulvipes">fulvipes</tp:taxon-name-part></tp:taxon-name></italic> Oaxaca**</td><td rowspan="1" colspan="1" style="background-color:#a6a6a6"/><td rowspan="1" colspan="1">0.8883</td><td rowspan="1" colspan="1">0.9837</td><td rowspan="1" colspan="1">0.9492</td><td rowspan="1" colspan="1">0.8840</td><td rowspan="1" colspan="1">0.8973</td><td rowspan="1" colspan="1">0.8706</td><td rowspan="1" colspan="1">0.8973</td><td rowspan="1" colspan="1">0.8536</td><td rowspan="1" colspan="1">0.8533</td><td rowspan="1" colspan="1">0.8619</td></tr><tr><td rowspan="1" colspan="1">2. <italic>C <tp:taxon-name><tp:taxon-name-part taxon-name-part-type="genus" reg="Centruroides"/><tp:taxon-name-part taxon-name-part-type="species" reg="infamatus">infamatus</tp:taxon-name-part></tp:taxon-name></italic> Uruapan</td><td rowspan="1" colspan="1">0.5205</td><td rowspan="1" colspan="1" style="background-color:#a6a6a6"/><td rowspan="1" colspan="1">0.1259</td><td rowspan="1" colspan="1">0.1231</td><td rowspan="1" colspan="1">0.0000</td><td rowspan="1" colspan="1">0.1008</td><td rowspan="1" colspan="1">0.0977</td><td rowspan="1" colspan="1">0.0647</td><td rowspan="1" colspan="1" style="background-color:#daedf2">
                        <bold>0.0478</bold>
                      </td><td rowspan="1" colspan="1">0.0736</td><td rowspan="1" colspan="1">0.0825</td></tr><tr><td rowspan="1" colspan="1">3. <italic>C <tp:taxon-name><tp:taxon-name-part taxon-name-part-type="genus" reg="Centruroides"/><tp:taxon-name-part taxon-name-part-type="species" reg="balsasensis">balsasensis</tp:taxon-name-part></tp:taxon-name></italic> Tepalcatepec</td><td rowspan="1" colspan="1">0.5479</td><td rowspan="1" colspan="1">0.1159</td><td rowspan="1" colspan="1" style="background-color:#a6a6a6"/><td rowspan="1" colspan="1">0.1690</td><td rowspan="1" colspan="1">0.1263</td><td rowspan="1" colspan="1">0.1753</td><td rowspan="1" colspan="1">0.1652</td><td rowspan="1" colspan="1">0.1652</td><td rowspan="1" colspan="1">
                        <bold>0.1404</bold>
                      </td><td rowspan="1" colspan="1">0.1453</td><td rowspan="1" colspan="1">0.1552</td></tr><tr><td rowspan="1" colspan="1">4. <italic>C <tp:taxon-name><tp:taxon-name-part taxon-name-part-type="genus" reg="Centruroides"/><tp:taxon-name-part taxon-name-part-type="species" reg="infamatus">infamatus</tp:taxon-name-part></tp:taxon-name></italic> SEscalante1</td><td rowspan="1" colspan="1">0.5205</td><td rowspan="1" colspan="1">0.0000</td><td rowspan="1" colspan="1">0.1159</td><td rowspan="1" colspan="1" style="background-color:#a6a6a6"/><td rowspan="1" colspan="1">0.0000</td><td rowspan="1" colspan="1">0.1008</td><td rowspan="1" colspan="1">0.0977</td><td rowspan="1" colspan="1">0.0647</td><td rowspan="1" colspan="1" style="background-color:#daedf2">
                        <bold>0.0478</bold>
                      </td><td rowspan="1" colspan="1">0.0736</td><td rowspan="1" colspan="1">0.0825</td></tr><tr><td rowspan="1" colspan="1">5. <italic>C <tp:taxon-name><tp:taxon-name-part taxon-name-part-type="genus" reg="Centruroides"/><tp:taxon-name-part taxon-name-part-type="species" reg="infamatus">infamatus</tp:taxon-name-part></tp:taxon-name></italic> SEscalante2</td><td rowspan="1" colspan="1">0.5192</td><td rowspan="1" colspan="1">0.0000</td><td rowspan="1" colspan="1">0.1162</td><td rowspan="1" colspan="1">0.0000</td><td rowspan="1" colspan="1" style="background-color:#a6a6a6"/><td rowspan="1" colspan="1">0.1011</td><td rowspan="1" colspan="1">0.0950</td><td rowspan="1" colspan="1">0.0619</td><td rowspan="1" colspan="1" style="background-color:#daedf2">
                        <bold>0.0478</bold>
                      </td><td rowspan="1" colspan="1">0.0738</td><td rowspan="1" colspan="1">0.0828</td></tr><tr><td rowspan="1" colspan="1">6. <italic>C <tp:taxon-name><tp:taxon-name-part taxon-name-part-type="genus" reg="Centruroides"/><tp:taxon-name-part taxon-name-part-type="species" reg="ornatus">ornatus</tp:taxon-name-part></tp:taxon-name></italic> Chapala</td><td rowspan="1" colspan="1">0.5233</td><td rowspan="1" colspan="1">0.0943</td><td rowspan="1" colspan="1">0.1563</td><td rowspan="1" colspan="1">0.0943</td><td rowspan="1" colspan="1">0.0946</td><td rowspan="1" colspan="1" style="background-color:#a6a6a6"/><td rowspan="1" colspan="1">0.0191</td><td rowspan="1" colspan="1">
                        <bold>0.1133</bold>
                      </td><td rowspan="1" colspan="1" style="background-color:#d8e4bb">
                        <bold>0.1051</bold>
                      </td><td rowspan="1" colspan="1">0.0275</td><td rowspan="1" colspan="1">0.0359</td></tr><tr><td rowspan="1" colspan="1">7. <italic>C <tp:taxon-name><tp:taxon-name-part taxon-name-part-type="genus" reg="Centruroides"/><tp:taxon-name-part taxon-name-part-type="species" reg="ornatus">ornatus</tp:taxon-name-part></tp:taxon-name></italic> Isla Alacranes</td><td rowspan="1" colspan="1">0.5151</td><td rowspan="1" colspan="1">0.0916</td><td rowspan="1" colspan="1">0.1482</td><td rowspan="1" colspan="1">0.0916</td><td rowspan="1" colspan="1">0.0892</td><td rowspan="1" colspan="1">0.0189</td><td rowspan="1" colspan="1" style="background-color:#a6a6a6"/><td rowspan="1" colspan="1">
                        <bold>0.1070</bold>
                      </td><td rowspan="1" colspan="1" style="background-color:#d8e4bb">
                        <bold>0.0989</bold>
                      </td><td rowspan="1" colspan="1">0.0247</td><td rowspan="1" colspan="1">0.0331</td></tr><tr><td rowspan="1" colspan="1">8. <italic>C <tp:taxon-name><tp:taxon-name-part taxon-name-part-type="genus" reg="Centruroides"/><tp:taxon-name-part taxon-name-part-type="species" reg="ruana">ruana</tp:taxon-name-part></tp:taxon-name></italic> Buenavista</td><td rowspan="1" colspan="1">0.5233</td><td rowspan="1" colspan="1">0.0620</td><td rowspan="1" colspan="1">0.1482</td><td rowspan="1" colspan="1">0.0620</td><td rowspan="1" colspan="1">0.0595</td><td rowspan="1" colspan="1">
                        <bold><italic>0.1051</italic></bold>
                      </td><td rowspan="1" colspan="1">
                        <bold><italic>0.0997</italic></bold>
                      </td><td rowspan="1" colspan="1" style="background-color:#a6a6a6"/><td rowspan="1" colspan="1">
                        <bold>0.0507</bold>
                      </td><td rowspan="1" colspan="1">0.1008</td><td rowspan="1" colspan="1">0.1039</td></tr><tr><td rowspan="1" colspan="1" style="background-color:#ddd9c4">9. <italic>C <tp:taxon-name><tp:taxon-name-part taxon-name-part-type="genus" reg="Centruroides"/><tp:taxon-name-part taxon-name-part-type="species" reg="romeroi">romeroi</tp:taxon-name-part></tp:taxon-name></italic> sp. nov. Coalcomán</td><td rowspan="1" colspan="1">0.5097</td><td rowspan="1" colspan="1" style="background-color:#daedf2">
                        <bold>0.0463</bold>
                      </td><td rowspan="1" colspan="1">
                        <bold>0.1281</bold>
                      </td><td rowspan="1" colspan="1" style="background-color:#daedf2">
                        <bold>0.0463</bold>
                      </td><td rowspan="1" colspan="1" style="background-color:#daedf2">
                        <bold>0.0463</bold>
                      </td><td rowspan="1" colspan="1" style="background-color:#d8e4bb">
                        <bold><italic>0.0981</italic></bold>
                      </td><td rowspan="1" colspan="1" style="background-color:#d8e4bb">
                        <bold><italic>0.0926</italic></bold>
                      </td><td rowspan="1" colspan="1" style="background-color:#daedf2">
                        <bold>0.0490</bold>
                      </td><td rowspan="1" colspan="1" style="background-color:#a6a6a6"/><td rowspan="1" colspan="1" style="background-color:#d8e4bb">
                        <bold>0.0805</bold>
                      </td><td rowspan="1" colspan="1" style="background-color:#d8e4bb">
                        <bold>0.0835</bold>
                      </td></tr><tr><td rowspan="1" colspan="1">10. <italic>C <tp:taxon-name><tp:taxon-name-part taxon-name-part-type="genus" reg="Centruroides"/><tp:taxon-name-part taxon-name-part-type="species" reg="ornatus">ornatus</tp:taxon-name-part></tp:taxon-name></italic> Morelia</td><td rowspan="1" colspan="1">0.5096</td><td rowspan="1" colspan="1">0.0701</td><td rowspan="1" colspan="1">0.1321</td><td rowspan="1" colspan="1">0.0701</td><td rowspan="1" colspan="1">0.0703</td><td rowspan="1" colspan="1">0.0270</td><td rowspan="1" colspan="1">0.0243</td><td rowspan="1" colspan="1">
                        <bold>0.0943</bold>
                      </td><td rowspan="1" colspan="1" style="background-color:#d8e4bb">
                        <bold><italic>0.0763</italic></bold>
                      </td><td rowspan="1" colspan="1" style="background-color:#a6a6a6"/><td rowspan="1" colspan="1">0.0081</td></tr><tr><td rowspan="1" colspan="1">11. <italic>C <tp:taxon-name><tp:taxon-name-part taxon-name-part-type="genus" reg="Centruroides"/><tp:taxon-name-part taxon-name-part-type="species" reg="ornatus">ornatus</tp:taxon-name-part></tp:taxon-name></italic> Tiripetío</td><td rowspan="1" colspan="1">0.5123</td><td rowspan="1" colspan="1">0.0782</td><td rowspan="1" colspan="1">0.1402</td><td rowspan="1" colspan="1">0.0782</td><td rowspan="1" colspan="1">0.0784</td><td rowspan="1" colspan="1">0.0350</td><td rowspan="1" colspan="1">0.0323</td><td rowspan="1" colspan="1">
                        <bold>0.0970</bold>
                      </td><td rowspan="1" colspan="1" style="background-color:#d8e4bb">
                        <bold><italic>0.0790</italic></bold>
                      </td><td rowspan="1" colspan="1">0.0081</td><td rowspan="1" colspan="1" style="background-color:#a6a6a6"/></tr></tbody></table><table-wrap-foot><fn><p>** Outgroup</p></fn></table-wrap-foot></table-wrap><fig id="F7" position="float" orientation="portrait"><label>Figure 29.</label><caption><p><italic><tp:taxon-name><tp:taxon-name-part taxon-name-part-type="genus" reg="Centruroides">Centruroides</tp:taxon-name-part><tp:taxon-name-part taxon-name-part-type="species" reg="romeroi">romeroi</tp:taxon-name-part></tp:taxon-name></italic> sp. nov., ventral aspect of hemispermatophores of adult ♂ from “La Nieve” of Coalcomán municipality, Michoacán, Mexico. <bold>a</bold> Left side <bold>b</bold> Right side. Abbreviations: il, internal lobe. el, external lobe. ml, medial lobe. pf, pedal flexure. Tf, trunk flexure. Scale bar: 0.5 mm.</p></caption><graphic xmlns:xlink="http://www.w3.org/1999/xlink" xlink:href="zookeys-859-031-g007.jpg" position="float" orientation="portrait" xlink:type="simple" id="oo_314022.jpg"/></fig><fig id="F10" position="float" orientation="portrait"><label>Figure 30.</label><caption><p>Comparison among pedipalps, metasomal segment V and telson of <italic><tp:taxon-name><tp:taxon-name-part taxon-name-part-type="genus" reg="Centruroides">Centruroides</tp:taxon-name-part><tp:taxon-name-part taxon-name-part-type="species" reg="romeroi">romeroi</tp:taxon-name-part></tp:taxon-name></italic> sp. nov. (<bold>a, c, i</bold>); <italic><tp:taxon-name><tp:taxon-name-part taxon-name-part-type="genus" reg="Centruroides">C.</tp:taxon-name-part><tp:taxon-name-part taxon-name-part-type="species" reg="ruana">ruana</tp:taxon-name-part></tp:taxon-name></italic> (<bold>b, f, j</bold>); <italic><tp:taxon-name><tp:taxon-name-part taxon-name-part-type="genus" reg="Centruroides">C.</tp:taxon-name-part><tp:taxon-name-part taxon-name-part-type="species" reg="infamatus">infamatus</tp:taxon-name-part></tp:taxon-name></italic> (<bold>c, g, k</bold>) and <italic><tp:taxon-name><tp:taxon-name-part taxon-name-part-type="genus" reg="Centruroides">C.</tp:taxon-name-part><tp:taxon-name-part taxon-name-part-type="species" reg="ornatus">ornatus</tp:taxon-name-part></tp:taxon-name></italic> (<bold>d, h, l</bold>).</p></caption><graphic xmlns:xlink="http://www.w3.org/1999/xlink" xlink:href="zookeys-859-031-g008.jpg" position="float" orientation="portrait" xlink:type="simple" id="oo_314023.jpg"/></fig><fig id="F8" position="float" orientation="portrait"><label>Figure 31.</label><caption><p>Male and female pectinal plates of <italic><tp:taxon-name><tp:taxon-name-part taxon-name-part-type="genus" reg="Centruroides">Centruroides</tp:taxon-name-part><tp:taxon-name-part taxon-name-part-type="species" reg="romeroi">romeroi</tp:taxon-name-part></tp:taxon-name></italic> sp. nov. (<bold>a, e</bold>); <italic><tp:taxon-name><tp:taxon-name-part taxon-name-part-type="genus" reg="Centruroides">C.</tp:taxon-name-part><tp:taxon-name-part taxon-name-part-type="species" reg="ruana">ruana</tp:taxon-name-part></tp:taxon-name></italic> (<bold>b, f</bold>); <italic><tp:taxon-name><tp:taxon-name-part taxon-name-part-type="genus" reg="Centruroides">C.</tp:taxon-name-part><tp:taxon-name-part taxon-name-part-type="species" reg="infamatus">infamatus</tp:taxon-name-part></tp:taxon-name></italic> (<bold>c, g</bold>); <italic><tp:taxon-name><tp:taxon-name-part taxon-name-part-type="genus" reg="Centruroides">C.</tp:taxon-name-part><tp:taxon-name-part taxon-name-part-type="species" reg="ornatus">ornatus</tp:taxon-name-part></tp:taxon-name></italic> (<bold>d, h</bold>). Scale bar: 1.0 mm.</p></caption><graphic xmlns:xlink="http://www.w3.org/1999/xlink" xlink:href="zookeys-859-031-g009.jpg" position="float" orientation="portrait" xlink:type="simple" id="oo_314024.jpg"/></fig><fig id="F9" position="float" orientation="portrait"><label>Figure 32.</label><caption><p>Phylogenetic trees of the <italic><tp:taxon-name><tp:taxon-name-part taxon-name-part-type="genus" reg="Centruroides">Centruroides</tp:taxon-name-part><tp:taxon-name-part taxon-name-part-type="species" reg="infamatus">infamatus</tp:taxon-name-part></tp:taxon-name></italic> subgroup obtained by <bold>A</bold> maximum parsimony and <bold>B</bold> maximum likelihood analysis from 500 replicates bootstrap consensus. The specimens used as terminal belong to populations of the species that inhabit localities near the Coalcomán Range. Population identifications are represented by different colors.</p></caption><graphic xmlns:xlink="http://www.w3.org/1999/xlink" xlink:href="zookeys-859-031-g010.jpg" position="float" orientation="portrait" xlink:type="simple" id="oo_314025.jpg"/></fig><table-wrap id="T6" position="float" orientation="portrait"><label>Table 5.</label><caption><p>Localities and sequences used to obtain genetic distances and bootstrap consensus tree for five species and one outgroup including <italic><tp:taxon-name><tp:taxon-name-part taxon-name-part-type="genus" reg="Centruroides">C.</tp:taxon-name-part><tp:taxon-name-part taxon-name-part-type="species" reg="romeroi">romeroi</tp:taxon-name-part></tp:taxon-name></italic> sp. nov.</p></caption><table id="TID0ECIBI" rules="all"><tbody><tr><th rowspan="1" colspan="1">Species</th><th rowspan="1" colspan="1">Locality</th><th rowspan="1" colspan="1">Code</th><th rowspan="1" colspan="1">GenBank registration</th><th rowspan="1" colspan="1">Author</th><th rowspan="1" colspan="1">Museum where is deposited the voucher specimen</th></tr><tr><td rowspan="1" colspan="1"><italic><tp:taxon-name><tp:taxon-name-part taxon-name-part-type="genus" reg="Centruroides">Centruroides</tp:taxon-name-part><tp:taxon-name-part taxon-name-part-type="species" reg="fulvipes">fulvipes</tp:taxon-name-part></tp:taxon-name></italic> (Pocock, 1898)</td><td rowspan="1" colspan="1">Puerto Ángel, Oaxaca, Mex.</td><td rowspan="1" colspan="1"><italic><tp:taxon-name><tp:taxon-name-part taxon-name-part-type="genus" reg="Centruroides">C.</tp:taxon-name-part><tp:taxon-name-part taxon-name-part-type="species" reg="fulvipes">fulvipes</tp:taxon-name-part></tp:taxon-name></italic> Oaxaca</td><td rowspan="1" colspan="1">
                        <ext-link xmlns:xlink="http://www.w3.org/1999/xlink" ext-link-type="gen" xlink:href="MK876846" xlink:type="simple">MK876846</ext-link>
                      </td><td rowspan="1" colspan="1">Quijano-Ravell, et al.</td><td rowspan="1" colspan="1">
                        <abbrev xmlns:xlink="http://www.w3.org/1999/xlink" content-type="institution" xlink:title="Colección Aracnológica del Laboratorio de Entomología “Biol. Sócrates Cisneros Paz”, Facultad de Biología, Universidad Michoacana de San Nicolás de Hidalgo, Morelia, Michoacán, México" id="ABBRID0EKWAI" xlink:type="simple">CAFBUM</abbrev>
                      </td></tr><tr><td rowspan="1" colspan="1"><italic><tp:taxon-name><tp:taxon-name-part taxon-name-part-type="genus" reg="Centruroides">Centruroides</tp:taxon-name-part><tp:taxon-name-part taxon-name-part-type="species" reg="infamatus">infamatus</tp:taxon-name-part></tp:taxon-name></italic> (C. L. Koch, 1844)</td><td rowspan="1" colspan="1">Zumpimito, Uruapan del Progreso, Michoacán, Mex.</td><td rowspan="1" colspan="1"><italic><tp:taxon-name><tp:taxon-name-part taxon-name-part-type="genus" reg="Centruroides">C.</tp:taxon-name-part><tp:taxon-name-part taxon-name-part-type="species" reg="infamatus">infamatus</tp:taxon-name-part></tp:taxon-name></italic> Uruapan</td><td rowspan="1" colspan="1">
                        <ext-link xmlns:xlink="http://www.w3.org/1999/xlink" ext-link-type="gen" xlink:href="AF439753" xlink:type="simple">AF439753</ext-link>
                      </td><td rowspan="1" colspan="1">
                        <xref ref-type="bibr" rid="B23">Towler et al. 2001</xref>
                      </td><td rowspan="1" colspan="1">
                        <abbrev xmlns:xlink="http://www.w3.org/1999/xlink" content-type="institution" xlink:title="Colección Aracnológica del Laboratorio de Entomología “Biol. Sócrates Cisneros Paz”, Facultad de Biología, Universidad Michoacana de San Nicolás de Hidalgo, Morelia, Michoacán, México" id="ABBRID0EAYAI" xlink:type="simple">CAFBUM</abbrev>
                      </td></tr><tr><td rowspan="1" colspan="1"><italic><tp:taxon-name><tp:taxon-name-part taxon-name-part-type="genus" reg="Centruroides">Centruroides</tp:taxon-name-part><tp:taxon-name-part taxon-name-part-type="species" reg="balsasensis">balsasensis</tp:taxon-name-part></tp:taxon-name></italic> Ponce-Saavedra &amp; Francke, 2004</td><td rowspan="1" colspan="1">Tepalcatepec, Michoacán, Mex.</td><td rowspan="1" colspan="1"><italic><tp:taxon-name><tp:taxon-name-part taxon-name-part-type="genus" reg="Centruroides">C.</tp:taxon-name-part><tp:taxon-name-part taxon-name-part-type="species" reg="balsasensis">balsasensis</tp:taxon-name-part></tp:taxon-name></italic> Tepalcatepec</td><td rowspan="1" colspan="1">
                        <ext-link xmlns:xlink="http://www.w3.org/1999/xlink" ext-link-type="gen" xlink:href="MK787193" xlink:type="simple">MK787193</ext-link>
                      </td><td rowspan="1" colspan="1">Quijano-Ravell and Ponce-Saavedra.</td><td rowspan="1" colspan="1">
                        <abbrev xmlns:xlink="http://www.w3.org/1999/xlink" content-type="institution" xlink:title="Colección Aracnológica del Laboratorio de Entomología “Biol. Sócrates Cisneros Paz”, Facultad de Biología, Universidad Michoacana de San Nicolás de Hidalgo, Morelia, Michoacán, México" id="ABBRID0ERZAI" xlink:type="simple">CAFBUM</abbrev>
                      </td></tr><tr><td rowspan="1" colspan="1"><italic><tp:taxon-name><tp:taxon-name-part taxon-name-part-type="genus" reg="Centruroides">Centruroides</tp:taxon-name-part><tp:taxon-name-part taxon-name-part-type="species" reg="infamatus">infamatus</tp:taxon-name-part></tp:taxon-name></italic> (C. L. Koch, 1844)</td><td rowspan="1" colspan="1">Salvador Escalante, Michoacán, Mex.</td><td rowspan="1" colspan="1"><italic><tp:taxon-name><tp:taxon-name-part taxon-name-part-type="genus" reg="Centruroides">C.</tp:taxon-name-part><tp:taxon-name-part taxon-name-part-type="species" reg="infamatus">infamatus</tp:taxon-name-part></tp:taxon-name></italic> SEscalante1</td><td rowspan="1" colspan="1">
                        <ext-link xmlns:xlink="http://www.w3.org/1999/xlink" ext-link-type="gen" xlink:href="MK877232" xlink:type="simple">MK877232</ext-link>
                      </td><td rowspan="1" colspan="1">Quijano-Ravell, et al.</td><td rowspan="1" colspan="1">
                        <abbrev xmlns:xlink="http://www.w3.org/1999/xlink" content-type="institution" xlink:title="Colección Aracnológica del Laboratorio de Entomología “Biol. Sócrates Cisneros Paz”, Facultad de Biología, Universidad Michoacana de San Nicolás de Hidalgo, Morelia, Michoacán, México" id="ABBRID0EC2AI" xlink:type="simple">CAFBUM</abbrev>
                      </td></tr><tr><td rowspan="1" colspan="1"><italic><tp:taxon-name><tp:taxon-name-part taxon-name-part-type="genus" reg="Centruroides">Centruroides</tp:taxon-name-part><tp:taxon-name-part taxon-name-part-type="species" reg="infamatus">infamatus</tp:taxon-name-part></tp:taxon-name></italic> (C. L. Koch, 1844)</td><td rowspan="1" colspan="1">Salvador Escalante, Michoacán, Mex.</td><td rowspan="1" colspan="1"><italic><tp:taxon-name><tp:taxon-name-part taxon-name-part-type="genus" reg="Centruroides">C.</tp:taxon-name-part><tp:taxon-name-part taxon-name-part-type="species" reg="infamatus">infamatus</tp:taxon-name-part></tp:taxon-name></italic> SEscalante2</td><td rowspan="1" colspan="1">
                        <ext-link xmlns:xlink="http://www.w3.org/1999/xlink" ext-link-type="gen" xlink:href="MK877233" xlink:type="simple">MK877233</ext-link>
                      </td><td rowspan="1" colspan="1">Quijano-Ravell, et al.</td><td rowspan="1" colspan="1">
                        <abbrev xmlns:xlink="http://www.w3.org/1999/xlink" content-type="institution" xlink:title="Colección Aracnológica del Laboratorio de Entomología “Biol. Sócrates Cisneros Paz”, Facultad de Biología, Universidad Michoacana de San Nicolás de Hidalgo, Morelia, Michoacán, México" id="ABBRID0ET3AI" xlink:type="simple">CAFBUM</abbrev>
                      </td></tr><tr><td rowspan="1" colspan="1"><italic><tp:taxon-name><tp:taxon-name-part taxon-name-part-type="genus" reg="Centruroides">Centruroides</tp:taxon-name-part><tp:taxon-name-part taxon-name-part-type="species" reg="ornatus">ornatus</tp:taxon-name-part></tp:taxon-name></italic> Pocock, 1902</td><td rowspan="1" colspan="1">Chapala, Jalisco, Mex.</td><td rowspan="1" colspan="1"><italic><tp:taxon-name><tp:taxon-name-part taxon-name-part-type="genus" reg="Centruroides">C.</tp:taxon-name-part><tp:taxon-name-part taxon-name-part-type="species" reg="ornatus">ornatus</tp:taxon-name-part></tp:taxon-name></italic> Chapala</td><td rowspan="1" colspan="1">
                        <ext-link xmlns:xlink="http://www.w3.org/1999/xlink" ext-link-type="gen" xlink:href="MK774709" xlink:type="simple">MK774709</ext-link>
                      </td><td rowspan="1" colspan="1">Quijano-Ravell and Ponce-Saavedra.</td><td rowspan="1" colspan="1">
                        <abbrev xmlns:xlink="http://www.w3.org/1999/xlink" content-type="institution" xlink:title="Colección Aracnológica del Laboratorio de Entomología “Biol. Sócrates Cisneros Paz”, Facultad de Biología, Universidad Michoacana de San Nicolás de Hidalgo, Morelia, Michoacán, México" id="ABBRID0EE5AI" xlink:type="simple">CAFBUM</abbrev>
                      </td></tr><tr><td rowspan="1" colspan="1"><italic><tp:taxon-name><tp:taxon-name-part taxon-name-part-type="genus" reg="Centruroides">Centruroides</tp:taxon-name-part><tp:taxon-name-part taxon-name-part-type="species" reg="ornatus">ornatus</tp:taxon-name-part></tp:taxon-name></italic> Pocock, 1902</td><td rowspan="1" colspan="1">Isla de Los Alacranes, Chapala, Jalisco, Mex.</td><td rowspan="1" colspan="1"><italic><tp:taxon-name><tp:taxon-name-part taxon-name-part-type="genus" reg="Centruroides">C.</tp:taxon-name-part><tp:taxon-name-part taxon-name-part-type="species" reg="ornatus">ornatus</tp:taxon-name-part></tp:taxon-name></italic> Isla Alacranes</td><td rowspan="1" colspan="1">
                        <ext-link xmlns:xlink="http://www.w3.org/1999/xlink" ext-link-type="gen" xlink:href="MK774710" xlink:type="simple">MK774710</ext-link>
                      </td><td rowspan="1" colspan="1">Quijano-Ravell and Ponce-Saavedra.</td><td rowspan="1" colspan="1">
                        <abbrev xmlns:xlink="http://www.w3.org/1999/xlink" content-type="institution" xlink:title="Colección Aracnológica del Laboratorio de Entomología “Biol. Sócrates Cisneros Paz”, Facultad de Biología, Universidad Michoacana de San Nicolás de Hidalgo, Morelia, Michoacán, México" id="ABBRID0EV6AI" xlink:type="simple">CAFBUM</abbrev>
                      </td></tr><tr><td rowspan="1" colspan="1"><italic><tp:taxon-name><tp:taxon-name-part taxon-name-part-type="genus" reg="Centruroides">Centruroides</tp:taxon-name-part><tp:taxon-name-part taxon-name-part-type="species" reg="ruana">ruana</tp:taxon-name-part></tp:taxon-name></italic> Quijano-Ravell &amp; Ponce-Saavedra</td><td rowspan="1" colspan="1">Felipe Carrillo Puerto, Buenavista, Michoacán, Mex.</td><td rowspan="1" colspan="1"><italic><tp:taxon-name><tp:taxon-name-part taxon-name-part-type="genus" reg="Centruroides">C.</tp:taxon-name-part><tp:taxon-name-part taxon-name-part-type="species" reg="ruana">ruana</tp:taxon-name-part></tp:taxon-name></italic> Buenavista</td><td rowspan="1" colspan="1">
                        <ext-link xmlns:xlink="http://www.w3.org/1999/xlink" ext-link-type="gen" xlink:href="MK789720" xlink:type="simple">MK789720</ext-link>
                      </td><td rowspan="1" colspan="1">Quijano-Ravell and Ponce-Saavedra.</td><td rowspan="1" colspan="1">
                        <abbrev xmlns:xlink="http://www.w3.org/1999/xlink" content-type="institution" xlink:title="Colección Aracnológica del Laboratorio de Entomología “Biol. Sócrates Cisneros Paz”, Facultad de Biología, Universidad Michoacana de San Nicolás de Hidalgo, Morelia, Michoacán, México" id="ABBRID0EGBBI" xlink:type="simple">CAFBUM</abbrev>
                      </td></tr><tr><td rowspan="1" colspan="1"><italic><tp:taxon-name><tp:taxon-name-part taxon-name-part-type="genus" reg="Centruroides">Centruroides</tp:taxon-name-part><tp:taxon-name-part taxon-name-part-type="species" reg="romeroi">romeroi</tp:taxon-name-part></tp:taxon-name></italic> sp. nov.</td><td rowspan="1" colspan="1">La Nieve, Coalcomán de Vázquez Pallares, Michoacán, Mex.</td><td rowspan="1" colspan="1"><italic><tp:taxon-name><tp:taxon-name-part taxon-name-part-type="genus" reg="Centruroides">C.</tp:taxon-name-part><tp:taxon-name-part taxon-name-part-type="species" reg="romeroi">romeroi</tp:taxon-name-part></tp:taxon-name></italic> sp. nov. Coalcomán</td><td rowspan="1" colspan="1">
                        <ext-link xmlns:xlink="http://www.w3.org/1999/xlink" ext-link-type="gen" xlink:href="MK789721" xlink:type="simple">MK789721</ext-link>
                      </td><td rowspan="1" colspan="1">Quijano-Ravell and Ponce-Saavedra.</td><td rowspan="1" colspan="1">
                        <abbrev xmlns:xlink="http://www.w3.org/1999/xlink" content-type="institution" xlink:title="Colección Aracnológica del Laboratorio de Entomología “Biol. Sócrates Cisneros Paz”, Facultad de Biología, Universidad Michoacana de San Nicolás de Hidalgo, Morelia, Michoacán, México" id="ABBRID0EXCBI" xlink:type="simple">CAFBUM</abbrev>
                      </td></tr><tr><td rowspan="1" colspan="1"><italic><tp:taxon-name><tp:taxon-name-part taxon-name-part-type="genus" reg="Centruroides">Centruroides</tp:taxon-name-part><tp:taxon-name-part taxon-name-part-type="species" reg="ornatus">ornatus</tp:taxon-name-part></tp:taxon-name></italic> Pocock, 1902</td><td rowspan="1" colspan="1">Morelia, Michoacán, Mex.</td><td rowspan="1" colspan="1"><italic><tp:taxon-name><tp:taxon-name-part taxon-name-part-type="genus" reg="Centruroides">C.</tp:taxon-name-part><tp:taxon-name-part taxon-name-part-type="species" reg="ornatus">ornatus</tp:taxon-name-part></tp:taxon-name></italic> Morelia</td><td rowspan="1" colspan="1">
                        <ext-link xmlns:xlink="http://www.w3.org/1999/xlink" ext-link-type="gen" xlink:href="MK774718" xlink:type="simple">MK774718</ext-link>
                      </td><td rowspan="1" colspan="1">Quijano-Ravell and Ponce-Saavedra.</td><td rowspan="1" colspan="1">
                        <abbrev xmlns:xlink="http://www.w3.org/1999/xlink" content-type="institution" xlink:title="Colección Aracnológica del Laboratorio de Entomología “Biol. Sócrates Cisneros Paz”, Facultad de Biología, Universidad Michoacana de San Nicolás de Hidalgo, Morelia, Michoacán, México" id="ABBRID0EIEBI" xlink:type="simple">CAFBUM</abbrev>
                      </td></tr><tr><td rowspan="1" colspan="1"><italic><tp:taxon-name><tp:taxon-name-part taxon-name-part-type="genus" reg="Centruroides">Centruroides</tp:taxon-name-part><tp:taxon-name-part taxon-name-part-type="species" reg="ornatus">ornatus</tp:taxon-name-part></tp:taxon-name></italic> Pocock, 1902</td><td rowspan="1" colspan="1">Tiripetío, Morelia, Michoacán, Mex.</td><td rowspan="1" colspan="1"><italic><tp:taxon-name><tp:taxon-name-part taxon-name-part-type="genus" reg="Centruroides">C.</tp:taxon-name-part><tp:taxon-name-part taxon-name-part-type="species" reg="ornatus">ornatus</tp:taxon-name-part></tp:taxon-name></italic> Tiripetío</td><td rowspan="1" colspan="1">
                        <ext-link xmlns:xlink="http://www.w3.org/1999/xlink" ext-link-type="gen" xlink:href="MK774721" xlink:type="simple">MK774721</ext-link>
                      </td><td rowspan="1" colspan="1">Quijano-Ravell and Ponce-Saavedra.</td><td rowspan="1" colspan="1">
                        <abbrev xmlns:xlink="http://www.w3.org/1999/xlink" content-type="institution" xlink:title="Colección Aracnológica del Laboratorio de Entomología “Biol. Sócrates Cisneros Paz”, Facultad de Biología, Universidad Michoacana de San Nicolás de Hidalgo, Morelia, Michoacán, México" id="ABBRID0EZFBI" xlink:type="simple">CAFBUM</abbrev>
                      </td></tr></tbody></table></table-wrap><p>These molecular results support our decision of considering the Coalcomán population as an isolated and taxonomically valid species.</p></tp:treatment-sec><ref-list><ref id="B15"><mixed-citation xmlns:xlink="http://www.w3.org/1999/xlink" xlink:type="simple"><person-group><name name-style="western"><surname>Ponce-Saavedra</surname><given-names>J</given-names></name><name name-style="western"><surname>Francke</surname><given-names>OF</given-names></name></person-group> (<year>2019</year>) Una nueva especie de alacrán del género <italic><tp:taxon-name><tp:taxon-name-part taxon-name-part-type="genus">Centruroides</tp:taxon-name-part></tp:taxon-name></italic> (<tp:taxon-name><tp:taxon-name-part taxon-name-part-type="order">Scorpiones</tp:taxon-name-part></tp:taxon-name>: <tp:taxon-name><tp:taxon-name-part taxon-name-part-type="family">Buthidae</tp:taxon-name-part></tp:taxon-name>) del noroeste de México. Revista Mexicana de Biodiversidad 90: e902660. <ext-link xlink:type="simple" ext-link-type="doi" xlink:href="10.22201/ib.20078706e.2019.90.2660">https://doi.org/10.22201/ib.20078706e.2019.90.2660</ext-link></mixed-citation></ref><ref id="B18"><mixed-citation xmlns:xlink="http://www.w3.org/1999/xlink" xlink:type="simple"><person-group><name name-style="western"><surname>Quijano-Ravell</surname><given-names>AF</given-names></name><name name-style="western"><surname>Ponce-Saavedra</surname><given-names>J</given-names></name></person-group> (<year>2016</year>) <article-title>A new species of scorpion of the genus <italic><tp:taxon-name><tp:taxon-name-part taxon-name-part-type="genus">Centruroides</tp:taxon-name-part></tp:taxon-name></italic> (<tp:taxon-name><tp:taxon-name-part taxon-name-part-type="order">Scorpiones</tp:taxon-name-part></tp:taxon-name>: <tp:taxon-name><tp:taxon-name-part taxon-name-part-type="family">Buthidae</tp:taxon-name-part></tp:taxon-name>) from the state of Michoacan, Mexico.</article-title><source>Revista Mexicana de Biodiversidad,</source><volume>87</volume>: <fpage>49</fpage>–<lpage>61</lpage>. <ext-link xlink:type="simple" ext-link-type="doi" xlink:href="10.1016/j.rmb.2016.01.022">https://doi.org/10.1016/j.rmb.2016.01.022</ext-link></mixed-citation></ref><ref id="B9"><mixed-citation xmlns:xlink="http://www.w3.org/1999/xlink" xlink:type="simple"><person-group><name name-style="western"><surname>Gantenbein</surname><given-names>B</given-names></name><name name-style="western"><surname>Fet</surname><given-names>V</given-names></name><name name-style="western"><surname>Barker</surname><given-names>MD</given-names></name></person-group> (<year>2001</year>) <article-title>Mitochondrial DNA reveals a deep, divergent phylogeny in <italic><tp:taxon-name><tp:taxon-name-part taxon-name-part-type="genus">Centruroides</tp:taxon-name-part><tp:taxon-name-part taxon-name-part-type="species">exilicauda</tp:taxon-name-part></tp:taxon-name></italic> (Wood, 1863) (<tp:taxon-name><tp:taxon-name-part taxon-name-part-type="order">Scorpiones</tp:taxon-name-part></tp:taxon-name>: <tp:taxon-name><tp:taxon-name-part taxon-name-part-type="family">Buthidae</tp:taxon-name-part></tp:taxon-name>).</article-title> In: <person-group><name name-style="western"><surname>Fet</surname><given-names>V</given-names></name><name name-style="western"><surname>Selden</surname><given-names>PA</given-names></name></person-group> (<role>Ed.</role>) <issue-title>Polis.</issue-title><source>British Arachnological Society, Burnham Beeches, Bucks</source>, <fpage>235</fpage>–<lpage>244</lpage>.</mixed-citation></ref><ref id="B12"><mixed-citation xmlns:xlink="http://www.w3.org/1999/xlink" xlink:type="simple"><person-group><name name-style="western"><surname>Ponce-Saavedra</surname><given-names>J</given-names></name><name name-style="western"><surname>Francke</surname><given-names>OF</given-names></name><name name-style="western"><surname>Cano-Camacho</surname><given-names>H</given-names></name><name name-style="western"><surname>Hernández-Calderón</surname><given-names>E</given-names></name></person-group> (<year>2009</year>) <article-title>Evidencias morfológicas y moleculares que validan como especie a <italic><tp:taxon-name><tp:taxon-name-part taxon-name-part-type="genus">Centruroides</tp:taxon-name-part><tp:taxon-name-part taxon-name-part-type="species">tecomanus</tp:taxon-name-part></tp:taxon-name></italic> (<tp:taxon-name><tp:taxon-name-part taxon-name-part-type="order">Scorpiones</tp:taxon-name-part></tp:taxon-name>, <tp:taxon-name><tp:taxon-name-part taxon-name-part-type="family">Buthidae</tp:taxon-name-part></tp:taxon-name>).</article-title><source>Revista Mexicana de Biodiversidad</source><volume>80</volume>: <fpage>71</fpage>–<lpage>84</lpage>.</mixed-citation></ref><ref id="B23"><mixed-citation xmlns:xlink="http://www.w3.org/1999/xlink" xlink:type="simple"><person-group><name name-style="western"><surname>Towler</surname><given-names>WL</given-names></name><name name-style="western"><surname>Ponce-Saavedra</surname><given-names>J</given-names></name><name name-style="western"><surname>Gantenbein</surname><given-names>B</given-names></name><name name-style="western"><surname>Fet</surname><given-names>V</given-names></name></person-group> (<year>2001</year>) <article-title>Mitochondrial DNA reveals a divergent phylogeny in Central Mexican <italic><tp:taxon-name><tp:taxon-name-part taxon-name-part-type="genus">Centruroides</tp:taxon-name-part></tp:taxon-name></italic> (<tp:taxon-name><tp:taxon-name-part taxon-name-part-type="order">Scorpiones</tp:taxon-name-part></tp:taxon-name>: <tp:taxon-name><tp:taxon-name-part taxon-name-part-type="family">Buthidae</tp:taxon-name-part></tp:taxon-name>).</article-title><source>Biogeographica</source><volume>77</volume>(<issue>4</issue>): <fpage>157</fpage>–<lpage>172</lpage>.</mixed-citation></ref></ref-list></tp:taxon-treatment>
